# Supplementary material for: Intermediates of forming transition metal dichalcogenide heterostructures revealed by machine learning simulations
Source: Nat Commun. 2026 Feb 23;17:3086. doi: 10.1038/s41467-026-69977-x (PMC13039184; doi:10.1038/s41467-026-69977-x)
Supplement: Supplementary file 12 — Source Data [file 41467_2026_69977_MOESM12_ESM.xlsx]

## Sheet: Fig 1
pca1	pca2	Energy per atom (eV)
-2.88411	2.92822	-8.37738
-2.82787	2.87331	-8.3587
-2.90144	2.91504	-8.37711
-2.94215	2.97234	-8.39727
-2.82708	2.89781	-8.372
-2.7625	2.88495	-8.3339
-2.71506	2.82449	-8.32824
-2.67481	2.81459	-8.31731
-2.75164	2.85261	-8.31901
-2.75022	2.82888	-8.32504
-2.74404	2.862	-8.33251
-2.52333	2.80006	-8.27021
-2.83253	2.87072	-8.34883
-2.57102	2.80732	-8.28906
-2.60609	2.82041	-8.28573
-2.72896	2.85349	-8.32893
-2.7333	2.84491	-8.32236
-2.48309	2.77501	-8.26155
-2.87327	2.92101	-8.38336
-2.75825	2.83751	-8.32846
-2.88493	2.92906	-8.3775
-2.70317	2.83887	-8.32008
-2.81428	2.87067	-8.34387
-2.75751	2.83525	-8.33161
-2.57298	2.80772	-8.27002
-2.78266	2.85083	-8.33268
-2.69029	2.82329	-8.30001
-2.87403	2.92224	-8.38162
-2.83374	2.89039	-8.3664
-2.76147	2.84083	-8.3299
-2.71521	2.83593	-8.3203
-2.57022	2.80694	-8.28904
-2.82612	2.90487	-8.35531
-2.56963	2.80404	-8.28775
-2.97999	2.97494	-8.4038
-2.6056	2.82197	-8.28565
-2.57807	2.82849	-8.28788
-2.84255	2.88847	-8.36393
-2.85878	2.92107	-8.37313
-2.60067	2.83541	-8.30381
-2.72342	2.81764	-8.31924
-2.88567	2.92172	-8.37732
-2.75164	2.83787	-8.3317
-2.77552	2.8374	-8.32903
-2.94548	2.95009	-8.39316
-2.84917	2.87884	-8.36205
-2.76936	2.84486	-8.33334
-2.82656	2.89926	-8.37171
-2.6547	2.79912	-8.30146
-2.99414	2.95685	-8.39703
-2.85843	2.92124	-8.37317
-2.70272	2.81545	-8.30339
-2.88026	2.92301	-8.38208
-2.66154	2.81467	-8.28946
-2.82162	2.90692	-8.35779
-2.6987	2.84738	-8.32597
-2.64379	2.81621	-8.29701
-2.82726	2.89103	-8.34845
-2.75768	2.86766	-8.33993
-2.81893	2.9036	-8.35568
-2.64967	2.85414	-8.31691
-2.73332	2.85648	-8.32893
-2.74444	2.85363	-8.32592
-2.67208	2.82173	-8.30618
-2.68745	2.81378	-8.30041
-2.87059	2.89445	-8.37307
-2.80129	2.87351	-8.35244
-2.74953	2.84371	-8.32787
-2.80744	2.86575	-8.34087
-2.77727	2.86769	-8.33907
-2.91024	2.91615	-8.3841
-2.68251	2.82565	-8.32193
-2.52536	2.78781	-8.26081
-2.79837	2.85144	-8.33769
-2.86321	2.90047	-8.36703
-2.56684	2.80717	-8.28868
-2.81372	2.86267	-8.34197
-2.82354	2.89603	-8.36976
-2.85732	2.9169	-8.37296
-2.84608	2.88449	-8.36159
-2.81828	2.88014	-8.36806
-2.81485	2.88196	-8.35659
-2.82533	2.90247	-8.37305
-2.88087	2.93622	-8.38008
-2.77102	2.89055	-8.34696
-2.96333	2.98014	-8.40305
-2.77649	2.86326	-8.34172
-2.67721	2.84418	-8.31523
-2.75664	2.83084	-8.33434
-2.77125	2.84095	-8.32425
-2.92424	2.93461	-8.39107
-2.53123	2.79469	-8.27423
-2.95482	2.96053	-8.39264
-2.81016	2.87974	-8.34567
-2.71074	2.81778	-8.31997
-2.75527	2.86652	-8.33788
-2.8744	2.89286	-8.37273
-2.88381	2.92425	-8.37787
-2.69709	2.82561	-8.31278
-2.6776	2.83839	-8.31595
-2.80038	2.86554	-8.35667
-2.69053	2.80472	-8.31169
-2.82862	2.8978	-8.35487
-2.82909	2.87303	-8.35851
-2.7272	2.84973	-8.32316
-2.70757	2.81451	-8.31614
-2.60908	2.82352	-8.29572
-2.75693	2.86786	-8.3399
-2.796	2.8885	-8.34864
-2.83175	2.86593	-8.34913
-2.83485	2.87594	-8.3505
-2.88205	2.92265	-8.37823
-2.78783	2.89207	-8.34307
-2.82397	2.89972	-8.35018
-2.78671	2.87562	-8.33612
-2.9298	2.96349	-8.39132
-2.77262	2.84739	-8.33298
-2.758	2.85707	-8.33441
-2.95895	2.957	-8.39729
-2.81438	2.904	-8.35471
-2.70407	2.86233	-8.32149
-2.7078	2.86722	-8.31682
-2.7583	2.84142	-8.32225
-2.76545	2.86035	-8.34708
-2.99848	2.97097	-8.40301
-2.7246	2.82088	-8.31849
-2.65107	2.81698	-8.30374
-2.83196	2.87266	-8.34988
-2.77064	2.88733	-8.34564
-2.79247	2.83652	-8.33515
-2.96553	2.96604	-8.3956
-2.79329	2.86322	-8.33466
-2.79861	2.88777	-8.36471
-2.62556	2.81443	-8.3041
-2.82501	2.8894	-8.34788
-2.7224	2.81488	-8.32283
-2.73803	2.8422	-8.33318
-2.75818	2.86243	-8.31905
-2.78499	2.87864	-8.36205
-2.56331	2.79069	-8.26914
-2.9609	2.96098	-8.39942
-2.73993	2.86299	-8.33233
-2.82674	2.87121	-8.35284
-2.82324	2.86894	-8.34752
-2.81893	2.88335	-8.34589
-2.79389	2.85085	-8.3381
-2.75342	2.85574	-8.33329
-2.99749	2.97042	-8.40338
-2.57707	2.80745	-8.27665
-2.8219	2.90256	-8.37256
-2.72961	2.82229	-8.32763
-2.78469	2.86266	-8.3381
-2.96293	2.97489	-8.39979
-2.89828	2.92932	-8.38708
-2.85025	2.90516	-8.37476
-2.60739	2.77244	-8.28361
-2.85033	2.92076	-8.37122
-2.69551	2.81967	-8.31567
-2.72203	2.84447	-8.31093
-2.77269	2.84461	-8.33862
-2.82509	2.90258	-8.35878
-2.99918	2.9719	-8.40382
-2.884	2.93036	-8.37532
-2.75843	2.83744	-8.32842
-2.72713	2.81757	-8.31675
-2.73714	2.84081	-8.33561
-2.87678	2.92256	-8.38373
-2.72008	2.83484	-8.32643
-2.7606	2.84741	-8.33101
-2.74499	2.83765	-8.33139
-2.8581	2.89641	-8.36727
-2.70217	2.83703	-8.32137
-2.95266	2.9607	-8.39164
-2.80904	2.86283	-8.34273
-3.01142	2.97943	-8.40511
-2.6903	2.82171	-8.30927
-2.61042	2.79162	-8.28745
-2.88777	2.92686	-8.37967
-2.79066	2.83678	-8.3349
-2.84748	2.87722	-8.36683
-2.79962	2.87632	-8.36346
-2.79962	2.87311	-8.34411
-2.68775	2.8039	-8.31148
-2.93165	2.95541	-8.39157
-2.84045	2.86889	-8.35493
-2.63674	2.81621	-8.29701
-2.62988	2.81072	-8.30166
-2.78463	2.86364	-8.33856
-2.79038	2.8649	-8.35265
-2.99767	2.97059	-8.40347
-2.82646	2.86666	-8.34965
-2.77076	2.86205	-8.33892
-2.8241	2.89238	-8.35508
-2.58354	2.80509	-8.27709
-2.59177	2.78903	-8.2811
-2.78298	2.85488	-8.33908
-2.95914	2.96134	-8.39947
-2.74529	2.85443	-8.315
-2.67897	2.81499	-8.31745
-2.80881	2.88557	-8.3389
-3.00919	2.98127	-8.40554
-2.53002	2.79592	-8.27333
-2.90411	2.92196	-8.3793
-2.66422	2.80943	-8.3164
-2.31252	2.68369	-8.18164
-2.85024	2.92088	-8.37147
-2.93196	2.96644	-8.39153
-2.64741	2.81798	-8.29946
-2.70082	2.87181	-8.31704
-2.84776	2.88613	-8.36164
-2.57845	2.80719	-8.27717
-2.70373	2.81522	-8.30319
-2.75822	2.83593	-8.33178
-2.76118	2.84768	-8.33083
-2.92409	2.93424	-8.39093
-2.74596	2.86589	-8.3372
-2.91055	2.92381	-8.3784
-2.90981	2.92666	-8.37606
-2.65943	2.80654	-8.30632
-2.85432	2.90813	-8.3683
-2.84229	2.92367	-8.37019
-2.76281	2.88715	-8.33408
-2.78598	2.86581	-8.34011
-2.79812	2.86463	-8.35646
-2.79981	2.89175	-8.34798
-2.64054	2.81297	-8.28451
-2.88472	2.92385	-8.37878
-2.73852	2.84281	-8.33378
-2.95152	2.95641	-8.39768
-2.85657	2.91034	-8.368
-2.73259	2.82456	-8.32776
-2.69836	2.84702	-8.33075
-2.75639	2.8667	-8.33693
-2.79123	2.85265	-8.33583
-2.72584	2.84945	-8.32763
-2.75787	2.85746	-8.33452
0.0454695	-0.867544	-7.46861
0.106344	-0.78855	-7.43503
0.15089	-0.781533	-7.41558
-0.389302	-0.792985	-7.63852
-0.0772118	-0.845982	-7.51238
-0.414695	-0.779367	-7.64875
0.0728494	-0.834629	-7.45388
0.201543	-0.817289	-7.40265
-0.276614	-0.814873	-7.60289
-0.0115544	-0.832525	-7.49141
-0.471727	-0.792625	-7.66671
-0.287952	-0.816541	-7.60192
-0.459316	-0.740788	-7.66852
0.235816	-0.765696	-7.38461
-0.292834	-0.816942	-7.60848
0.0198608	-0.84351	-7.48103
-0.562799	-0.75028	-7.69243
0.109974	-0.836758	-7.42808
-0.360411	-0.809516	-7.65031
-0.0828126	-0.823476	-7.51581
0.18561	-0.837582	-7.4006
-0.414677	-0.773168	-7.65865
-0.5692	-0.73944	-7.69886
0.10909	-0.811339	-7.43158
0.00487979	-0.808531	-7.48533
-0.324448	-0.825714	-7.61697
0.153933	-0.830593	-7.40868
-0.567546	-0.747804	-7.7056
-0.379572	-0.789642	-7.65153
0.27614	-0.82399	-7.36143
-0.474531	-0.820581	-7.68136
0.0352369	-0.822933	-7.47477
-0.211477	-0.724319	-7.60465
0.0339449	-0.824087	-7.47022
0.133134	-0.808673	-7.43455
-0.477646	-0.768627	-7.68012
0.2784	-0.758441	-7.36522
-0.353837	-0.829736	-7.62719
-0.56973	-0.711339	-7.71458
-0.415336	-0.801984	-7.65369
-0.47749	-0.769464	-7.67772
-0.50395	-0.787342	-7.6826
-0.311971	-0.852008	-7.61578
-0.319347	-0.843456	-7.61548
0.224826	-0.787965	-7.38658
-0.461169	-0.80538	-7.65757
0.175777	-0.782163	-7.41288
-0.341668	-0.803264	-7.62567
-0.427371	-0.802091	-7.65914
-0.00795543	-0.868853	-7.48561
0.0545901	-0.803323	-7.46782
-0.383351	-0.790075	-7.65047
-0.385171	-0.793778	-7.6488
-0.2799	-0.849729	-7.6049
-0.558825	-0.728993	-7.70825
-0.367312	-0.816661	-7.6349
0.216321	-0.7833	-7.3911
-0.456226	-0.796253	-7.67614
-0.418154	-0.804794	-7.6543
-0.457802	-0.7765	-7.67836
-0.473771	-0.762661	-7.67129
-0.515674	-0.720322	-7.69383
-0.457816	-0.787522	-7.66256
0.151875	-0.829414	-7.41033
-0.486962	-0.750396	-7.67847
0.0842905	-0.816201	-7.45841
-0.391763	-0.813127	-7.6414
-0.183178	-0.747949	-7.5884
-0.607062	-0.761387	-7.70655
-0.553247	-0.76119	-7.69862
-0.227621	-0.875484	-7.58571
0.203977	-0.811077	-7.39525
-0.529594	-0.765178	-7.69642
-0.244682	-0.860486	-7.58563
-0.34869	-0.830183	-7.63348
-0.382414	-0.806799	-7.64198
-0.0798915	-0.870743	-7.50964
-0.303131	-0.808358	-7.60938
-0.462388	-0.76563	-7.67875
-0.442092	-0.783297	-7.65554
0.292406	-0.787753	-7.35371
-0.449334	-0.735596	-7.67004
-0.272527	-0.801103	-7.60358
0.118405	-0.827833	-7.43402
-0.516389	-0.749577	-7.68628
0.0449362	-0.868542	-7.46862
-0.143453	-0.805763	-7.56883
-0.0651278	-0.839847	-7.52067
0.1827	-0.847083	-7.40581
-0.400572	-0.79856	-7.65417
-0.330293	-0.819116	-7.62348
-0.24519	-0.861374	-7.58569
-0.418738	-0.807671	-7.65314
-0.458568	-0.754113	-7.6779
0.281324	-0.758275	-7.36457
0.0217743	-0.852924	-7.47023
-0.470512	-0.79768	-7.66654
0.0707533	-0.840139	-7.45853
-0.475724	-0.759239	-7.69207
-0.00850107	-0.868629	-7.4858
-0.00747474	-0.875271	-7.49126
0.222868	-0.789081	-7.39469
-0.55614	-0.753624	-7.70316
-0.174716	-0.894339	-7.55442
-0.507521	-0.772341	-7.67836
0.182067	-0.848074	-7.40578
-0.330403	-0.819156	-7.62343
-0.283037	-0.859095	-7.59573
-0.348415	-0.808525	-7.63064
-0.542268	-0.776735	-7.69
0.0699513	-0.835054	-7.45784
-0.443309	-0.761359	-7.6663
-0.446095	-0.799231	-7.6696
-0.555639	-0.740469	-7.69654
0.232424	-0.835083	-7.38347
-0.226516	-0.902296	-7.58263
-0.570289	-0.744472	-7.70264
-0.56582	-0.753865	-7.71039
-0.562647	-0.709927	-7.71049
-0.180934	-0.75393	-7.58944
0.336188	-0.781784	-7.33529
-0.398438	-0.79099	-7.64569
-0.24438	-0.862756	-7.58515
-0.448171	-0.785929	-7.66238
-0.57134	-0.722095	-7.71219
0.272129	-0.780659	-7.37009
-0.418356	-0.772888	-7.65672
-0.321162	-0.840464	-7.6185
-0.425012	-0.767376	-7.66459
-0.56011	-0.757725	-7.71352
0.156371	-0.812589	-7.41125
-0.471193	-0.807599	-7.67418
0.254603	-0.807572	-7.37651
-0.37285	-0.799584	-7.6376
-0.577204	-0.702528	-7.70385
-0.482867	-0.756019	-7.67758
0.173608	-0.846492	-7.4058
0.0762311	-0.805479	-7.45374
-0.419792	-0.795504	-7.65381
-0.538037	-0.760557	-7.69571
-0.457284	-0.757467	-7.66732
-0.343788	-0.849298	-7.62635
-0.4446	-0.77507	-7.67275
0.0648082	-0.832266	-7.45334
0.295405	-0.787845	-7.35512
0.21507	-0.809057	-7.39355
-0.20169	-0.78304	-7.57853
-0.399136	-0.815922	-7.64852
0.0208631	-0.802447	-7.47851
0.217557	-0.783882	-7.38974
-0.43718	-0.779465	-7.66525
-0.469043	-0.798755	-7.66876
-0.496434	-0.760968	-7.68444
0.0660375	-0.838196	-7.45898
-0.274819	-0.867926	-7.59384
-0.126024	-0.880445	-7.52947
-0.396481	-0.805243	-7.65448
-0.359483	-0.778409	-7.64892
-0.351889	-0.807198	-7.63195
-0.105479	-0.838713	-7.54343
-0.222982	-0.89447	-7.57542
-0.0780672	-0.870867	-7.5091
-0.458093	-0.799066	-7.66259
-0.516978	-0.767434	-7.69145
-0.077993	-0.845902	-7.51224
0.191513	-0.774109	-7.40402
-0.29847	-0.801126	-7.61553
-0.497832	-0.765476	-7.67151
-0.613073	-0.759024	-7.71715
0.346448	-0.785624	-7.33295
0.0221789	-0.825342	-7.47177
0.22194	-0.782321	-7.38565
0.070753	-0.836591	-7.45693
-0.531419	-0.770977	-7.6877
0.11624	-0.783326	-7.43655
-0.542048	-0.789678	-7.69251
-0.466972	-0.752654	-7.6859
-0.392333	-0.804282	-7.64877
-0.322634	-0.841899	-7.6191
0.266636	-0.77653	-7.36831
-0.48829	-0.765913	-7.68348
-0.425068	-0.767493	-7.66336
-0.504925	-0.777716	-7.68045
0.336274	-0.791945	-7.34006
-0.464551	-0.77571	-7.68452
0.111933	-0.784347	-7.43735
-0.317979	-0.843815	-7.61438
-0.349443	-0.806592	-7.63189
0.295814	-0.789987	-7.35594
0.0121188	-0.853091	-7.47942
-0.372602	-0.814728	-7.63435
-0.475019	-0.779411	-7.67022
-0.319365	-0.837679	-7.61452
0.221846	-0.792634	-7.38949
0.110326	-0.828417	-7.43699
0.151185	-0.829693	-7.4107
0.078526	-0.800372	-7.45396
0.27683	-0.821907	-7.36293
-0.607113	-0.760525	-7.70628
-0.317204	-0.839522	-7.61327
-0.423356	-0.818972	-7.65429
0.0684144	-0.841343	-7.44548
-0.438338	-0.775582	-7.66399
0.0588585	-0.796733	-7.45364
0.126492	-0.810305	-7.43763
0.267337	-0.826494	-7.36354
0.180171	-0.848499	-7.40375
-0.243767	-0.862938	-7.58511
-0.532852	-0.751481	-7.70173
-0.410952	-0.761995	-7.65524
-0.514951	-0.748345	-7.68916
-0.353453	-0.798905	-7.6298
-0.358383	-0.828858	-7.63094
0.174486	-0.782566	-7.41308
-0.502418	-0.788018	-7.68163
0.101598	-0.789565	-7.44224
-0.302885	-0.809153	-7.60899
0.264023	-0.829642	-7.36377
-0.439679	-0.783819	-7.66022
-0.272575	-0.871766	-7.59539
-0.376233	-0.836128	-7.63902
-0.12603	-0.880319	-7.52936
0.0157362	-0.803559	-7.47296
-0.419412	-0.804707	-7.65406
-0.305175	-0.779803	-7.62889
-0.286536	-0.866656	-7.60062
-0.323561	-0.823679	-7.61768
-0.174695	-0.81639	-7.57309
-0.483663	-0.813801	-7.67707
-0.308267	-0.785716	-7.62897
0.282881	-0.759664	-7.36439
-0.566424	-0.754614	-7.71029
0.026147	-0.825901	-7.46339
-0.380419	-0.817143	-7.63809
-0.561892	-0.754394	-7.69185
0.0608863	-0.796751	-7.45509
0.111227	-0.835699	-7.42637
-0.484851	-0.824099	-7.68308
-0.432055	-0.817734	-7.66126
-0.0305493	-0.83528	-7.49223
-0.498619	-0.767724	-7.68755
-0.349699	-0.804781	-7.63019
-0.362638	-0.83556	-7.63515
-0.38362	-0.813674	-7.64071
0.15778	-0.823727	-7.42487
-0.50487	-0.796291	-7.6826
-0.0321233	-0.861732	-7.49025
-0.379628	-0.849495	-7.63973
-0.54219	-0.766167	-7.70523
-0.349287	-0.810406	-7.63345
-0.324685	-0.836292	-7.62047
-0.40456	-0.742617	-7.65578
0.226964	-0.841277	-7.38603
0.154776	-0.819244	-7.41758
0.208791	-0.820587	-7.39444
0.176817	-0.796869	-7.40933
-0.233135	-0.792992	-7.60405
-0.353009	-0.809242	-7.63123
-0.458426	-0.766723	-7.67619
-0.215478	-0.806812	-7.5832
-0.451367	-0.780209	-7.66367
-0.196521	-0.72483	-7.60649
-0.450498	-0.760295	-7.66548
-0.276632	-0.801862	-7.60466
-0.350994	-0.814414	-7.6238
-0.50053	-0.759718	-7.69586
0.0706534	-0.840156	-7.45865
-0.347628	-0.830513	-7.62771
0.162323	-0.823176	-7.41589
0.165413	-0.818506	-7.41284
-0.472958	-0.76287	-7.67159
-0.238818	-0.790187	-7.59631
0.189089	-0.773839	-7.40471
-0.451394	-0.796307	-7.66709
-0.554376	-0.766297	-7.70547
0.110716	-0.810697	-7.43082
0.092175	-0.853336	-7.44125
-0.418344	-0.777718	-7.6529
0.0514477	-0.805585	-7.46884
-0.566396	-0.73113	-7.70255
0.0866102	-0.81483	-7.4538
-0.450991	-0.786149	-7.65879
-0.5012	-0.768176	-7.67352
0.0632224	-0.819472	-7.45234
-0.496959	-0.755299	-7.69203
-0.237873	-0.791544	-7.59818
0.163101	-0.8152	-7.41219
-0.593463	-0.737978	-7.70768
0.338318	-0.79117	-7.34204
0.265298	-0.764453	-7.37297
-0.596034	-0.75087	-7.71355
-0.442715	-0.770895	-7.66805
-0.397045	-0.802736	-7.64224
-0.0724794	-0.841701	-7.50929
-0.578803	-0.755186	-7.70875
0.265421	-0.765671	-7.37143
-0.282291	-0.85837	-7.59555
0.17924	-0.801804	-7.40976
-0.0321616	-0.859561	-7.48981
-0.450787	-0.810446	-7.66504
-0.0778219	-0.846567	-7.51285
-0.346083	-0.828909	-7.62404
-0.366212	-0.814529	-7.63496
-0.372025	-0.793069	-7.63253
0.177927	-0.801926	-7.41118
-0.546724	-0.709522	-7.69282
-0.435585	-0.798975	-7.66372
-0.35395	-0.795196	-7.64935
0.0288029	-0.812474	-7.48004
0.150409	-0.780753	-7.42326
-0.322792	-0.836352	-7.62189
0.214445	-0.812934	-7.39502
-0.428375	-0.802179	-7.65985
0.110267	-0.836974	-7.42683
-0.360508	-0.804035	-7.62955
-0.436612	-0.803428	-7.66218
-0.364312	-0.830205	-7.63474
-0.286209	-0.852333	-7.61213
-0.368664	-0.80886	-7.64541
-0.372055	-0.810357	-7.63612
0.0640829	-0.818713	-7.45291
0.302452	-0.791116	-7.35328
0.110172	-0.836936	-7.42665
-0.529749	-0.748406	-7.69676
-0.445307	-0.794262	-7.66827
0.219956	-0.78793	-7.39145
-0.442188	-0.761519	-7.67394
-0.224027	-0.894069	-7.5757
-0.341854	-0.799391	-7.63137
-0.572172	-0.734656	-7.70237
0.298393	-0.752451	-7.35742
0.322436	-0.814945	-7.34049
-0.256696	-0.788999	-7.61873
0.0613233	-0.836798	-7.45959
-0.416101	-0.798635	-7.65039
-0.44352	-0.808369	-7.65986
-0.291294	-0.82319	-7.60735
-0.024436	-0.859084	-7.50501
0.110293	-0.837081	-7.42686
-0.0792545	-0.871934	-7.50937
0.160208	-0.826103	-7.41755
-0.629578	-0.743864	-7.72423
0.341115	-0.784368	-7.33665
0.346386	-0.78959	-7.33442
0.257681	-0.811794	-7.37923
-0.33898	-0.831713	-7.62055
-0.243979	-0.795249	-7.59728
0.166135	-0.81739	-7.41226
-0.537373	-0.750471	-7.69954
0.239001	-0.764269	-7.38363
-0.00638197	-0.823061	-7.49153
0.00453801	-0.807963	-7.48516
0.162664	-0.81892	-7.41413
-0.391579	-0.833118	-7.65005
-0.244343	-0.860655	-7.58576
-0.0787614	-0.845627	-7.51249
-0.209988	-0.803955	-7.58777
-0.447462	-0.79444	-7.66787
-0.397766	-0.795818	-7.66247
-0.523632	-0.723322	-7.69254
-0.574161	-0.720996	-7.71392
-0.446309	-0.767119	-7.67444
0.223781	-0.790419	-7.38955
-0.476344	-0.783521	-7.68191
-0.462896	-0.765761	-7.67852
-0.464376	-0.777251	-7.68988
0.222617	-0.789408	-7.39007
0.0659125	-0.816221	-7.44847
-0.470995	-0.782805	-7.66738
0.0910741	-0.811844	-7.44485
0.222147	-0.789405	-7.39043
0.222198	-0.793753	-7.39672
0.312967	-0.820834	-7.34317
-0.394362	-0.793147	-7.64603
0.193761	-0.772452	-7.40314
0.0586092	-0.79565	-7.45548
0.0141724	-0.809905	-7.48037
0.0842232	-0.815779	-7.45836
0.109675	-0.827326	-7.43696
0.214114	-0.807129	-7.39337
-0.300567	-0.803289	-7.61553
-0.130293	-0.832866	-7.53772
-0.0276479	-0.855184	-7.50517
-0.281739	-0.850237	-7.60485
-0.423689	-0.810658	-7.65468
0.09315	-0.853356	-7.4413
-0.588141	-0.718908	-7.71034
-0.257573	-0.791538	-7.60704
-0.464566	-0.763119	-7.66588
-0.380381	-0.812368	-7.64296
-0.515334	-0.763392	-7.68365
0.162076	-0.822999	-7.41599
-0.570072	-0.744702	-7.70267
0.0292479	-0.812329	-7.48035
-0.226692	-0.90255	-7.58273
-0.406384	-0.760141	-7.66927
-0.42964	-0.814109	-7.65886
-0.438166	-0.784998	-7.66973
-0.439316	-0.785617	-7.67012
-0.427079	-0.811918	-7.65944
-0.264969	-0.756525	-7.62374
-0.573324	-0.767087	-7.70815
-0.370513	-0.818636	-7.63415
0.0193495	-0.825367	-7.46691
-0.455679	-0.783064	-7.66315
-0.382299	-0.816448	-7.65931
0.0676223	-0.796077	-7.45573
-0.467237	-0.778328	-7.68969
0.300849	-0.797119	-7.35658
0.0220287	-0.805921	-7.47415
0.206032	-0.82277	-7.40258
-0.126185	-0.880524	-7.53091
-0.37271	-0.846695	-7.63109
-0.370782	-0.809733	-7.63578
-0.351574	-0.851316	-7.62776
0.0702993	-0.834442	-7.45441
-0.604409	-0.744167	-7.70743
-0.184061	-0.753301	-7.5921
-0.528822	-0.755749	-7.70073
-0.511412	-0.750074	-7.69795
0.0219977	-0.825339	-7.4707
-0.316564	-0.754858	-7.62784
-0.176658	-0.816954	-7.57588
0.112089	-0.810311	-7.42841
-0.0307974	-0.814652	-7.49483
0.118088	-0.829393	-7.43432
-0.193581	-0.761562	-7.59413
-0.172672	-0.813513	-7.5742
-0.428902	-0.802276	-7.65986
-0.344212	-0.852076	-7.62748
0.33818	-0.786314	-7.33712
-0.283351	-0.858779	-7.59572
0.185079	-0.802655	-7.4071
-0.0790306	-0.844832	-7.51143
-0.391938	-0.813513	-7.64425
-0.280931	-0.850004	-7.60515
-0.426851	-0.763222	-7.65805
-0.498038	-0.767467	-7.67152
-0.361807	-0.809145	-7.6402
-0.012551	-0.845241	-7.50425
-0.422933	-0.785604	-7.67193
-0.513055	-0.754242	-7.69264
-0.0870753	-0.859958	-7.51282
0.175702	-0.843117	-7.40661
-0.473222	-0.764113	-7.66933
-0.226657	-0.902421	-7.58271
-0.328682	-0.836479	-7.62085
-0.516934	-0.763566	-7.70106
0.111416	-0.827308	-7.44184
0.212505	-0.808816	-7.39378
-0.527402	-0.734505	-7.70242
-0.514544	-0.777543	-7.68269
-0.47591	-0.773011	-7.68109
-0.290745	-0.797051	-7.61227
-0.269018	-0.839476	-7.604
-0.126381	-0.880577	-7.53101
0.0524503	-0.817199	-7.46141
0.138962	-0.85056	-7.42326
0.340385	-0.790648	-7.33857
-0.558057	-0.772707	-7.69248
0.2267	-0.843227	-7.38541
-0.412244	-0.828461	-7.6493
-0.532094	-0.717062	-7.69643
-0.355429	-0.806862	-7.63508
0.127044	-0.791365	-7.43176
-0.439626	-0.813127	-7.65701
0.18392	-0.845402	-7.40487
0.0214826	-0.852561	-7.47034
0.0645122	-0.832735	-7.45339
-0.353889	-0.830209	-7.62857
-0.436939	-0.79281	-7.65951
-0.418442	-0.828246	-7.6563
-0.36118	-0.810238	-7.64052
-0.28635	-0.806579	-7.61
-0.217781	-0.8841	-7.57551
-0.225902	-0.852648	-7.58919
-0.352798	-0.85017	-7.62665
0.201831	-0.817199	-7.4045
-0.38688	-0.823334	-7.64153
-0.458565	-0.768429	-7.67027
0.113586	-0.830461	-7.44384
0.0423643	-0.820955	-7.46817
0.0209001	-0.852727	-7.46982
-0.241139	-0.859921	-7.58547
0.142253	-0.80249	-7.42429
0.216197	-0.808618	-7.39348
-0.316261	-0.837682	-7.61293
-0.27096	-0.840351	-7.60355
-0.482161	-0.823221	-7.68177
-0.631017	-0.728933	-7.7193
-0.34586	-0.808242	-7.63208
0.11619	-0.825251	-7.43282
-0.268347	-0.844729	-7.59887
-0.0275462	-0.854977	-7.5051
-0.397026	-0.807819	-7.64625
-0.338759	-0.723973	-7.63864
0.176166	-0.84319	-7.40651
-0.286248	-0.857131	-7.5953
-0.282739	-0.858535	-7.59533
0.127177	-0.791338	-7.43177
0.0341618	-0.822885	-7.4745
-0.268121	-0.794876	-7.61477
-0.563639	-0.713684	-7.71106
-0.384254	-0.801808	-7.6445
-0.389835	-0.808218	-7.64381
-0.345632	-0.826386	-7.62643
-0.431048	-0.781961	-7.66762
-0.515907	-0.749795	-7.68637
-0.354929	-0.805733	-7.63473
-0.639328	-0.719156	-7.72426
0.115145	-0.832007	-7.43561
0.117147	-0.826345	-7.43415
0.30842	-0.760949	-7.35425
-0.34959	-0.830143	-7.63573
-0.387485	-0.807451	-7.64901
0.0381415	-0.862624	-7.46221
-0.222392	-0.888844	-7.57534
0.148411	-0.780992	-7.42475
-0.537401	-0.751165	-7.69929
0.299167	-0.793837	-7.3552
0.22738	-0.840315	-7.38433
0.291881	-0.803368	-7.3597
0.185166	-0.841531	-7.40385
-0.290198	-0.817116	-7.60738
0.0771578	-0.80115	-7.45261
-0.432957	-0.772562	-7.66112
0.184147	-0.842915	-7.40437
-0.40586	-0.761376	-7.66909
-0.546624	-0.757568	-7.68927
0.212755	-0.806642	-7.39297
0.0177197	-0.823443	-7.46742
-0.384468	-0.792376	-7.63792
0.176346	-0.797787	-7.41034
-0.431855	-0.779704	-7.66517
0.155782	-0.81755	-7.41617
0.158149	-0.821441	-7.42339
0.345419	-0.791655	-7.33638
-0.556025	-0.759967	-7.70708
-0.566114	-0.72949	-7.70784
0.158408	-0.823987	-7.42452
-0.22327	-0.894982	-7.57528
-0.467573	-0.775495	-7.67103
0.255949	-0.812617	-7.37878
-0.355771	-0.8203	-7.62823
-0.599511	-0.725193	-7.71511
-0.374798	-0.820993	-7.63478
-0.610664	-0.741654	-7.71879
-0.369553	-0.817286	-7.63347
0.200806	-0.816297	-7.4027
0.111512	-0.827254	-7.44177
0.0664014	-0.838838	-7.45867
-0.421095	-0.824799	-7.65437
-0.459181	-0.743737	-7.6676
-0.243849	-0.860875	-7.58598
-0.647244	-0.734385	-7.72898
0.0322502	-0.808385	-7.47577
-0.426681	-0.8236	-7.65771
-0.397036	-0.802509	-7.65128
-0.324341	-0.837006	-7.62249
-0.27638	-0.796025	-7.62239
0.215631	-0.809462	-7.39347
-0.457474	-0.800492	-7.66938
-0.392339	-0.803909	-7.64235
0.201903	-0.816687	-7.40448
-0.353949	-0.807611	-7.62834
-0.430843	-0.804681	-7.66009
0.137237	-0.80264	-7.42688
-0.322769	-0.837285	-7.62137
0.18507	-0.832968	-7.39473
-0.0519068	-0.842105	-7.5263
-0.457284	-0.776721	-7.66783
-0.516666	-0.763806	-7.70094
0.275505	-0.821613	-7.36247
0.0575887	-0.796528	-7.45361
-0.447966	-0.774924	-7.68132
-0.32578	-0.837122	-7.62126
-0.490148	-0.761483	-7.67833
0.153536	-0.831118	-7.40877
-0.623408	-0.702263	-7.71997
0.0712395	-0.834234	-7.45405
0.15371	-0.831105	-7.40865
-0.451304	-0.781615	-7.66429
0.222376	-0.793013	-7.39683
-0.47868	-0.757301	-7.6767
0.0205235	-0.851941	-7.46963
-0.178104	-0.80725	-7.57393
-0.645079	-0.730528	-7.72955
-0.500622	-0.785628	-7.67952
0.220665	-0.775968	-7.39278
-0.40811	-0.802327	-7.63912
0.213558	-0.809901	-7.39453
-0.550795	-0.776665	-7.69189
0.110201	-0.837017	-7.427
-0.485858	-0.777306	-7.68091
0.130826	-0.850409	-7.42554
-0.479078	-0.769691	-7.68009
0.265573	-0.764596	-7.37285
0.303314	-0.791743	-7.35141
0.221456	-0.790632	-7.39482
-0.405067	-0.746557	-7.66102
0.021427	-0.827599	-7.46299
-0.541615	-0.748862	-7.70457
-0.242442	-0.860143	-7.58584
-0.569949	-0.710526	-7.71404
0.333314	-0.783596	-7.33509
0.186341	-0.841218	-7.40335
-0.255861	-0.787336	-7.6184
-0.281284	-0.849652	-7.60495
0.214021	-0.810008	-7.39481
0.202485	-0.816656	-7.40445
0.2277	-0.840954	-7.38452
-0.396873	-0.755315	-7.65133
-0.510788	-0.789793	-7.68506
-0.216035	-0.808393	-7.58298
-0.516344	-0.761583	-7.68351
0.209163	-0.82224	-7.39946
-0.414535	-0.786293	-7.65006
0.240801	-0.763508	-7.38286
0.108883	-0.80997	-7.43176
-0.512722	-0.768217	-7.68845
-0.343328	-0.851636	-7.62682
-0.457383	-0.798085	-7.66845
-0.579635	-0.72277	-7.70908
0.156813	-0.817185	-7.42122
0.239292	-0.764493	-7.38374
-0.326214	-0.831984	-7.62396
0.0974734	-0.796548	-7.44856
0.224728	-0.789949	-7.38741
0.0315085	-0.809206	-7.47425
-0.281547	-0.85013	-7.60496
-0.385613	-0.811928	-7.64364
-0.400217	-0.76556	-7.65598
-0.397108	-0.802371	-7.65183
-0.449172	-0.778678	-7.6778
0.0179374	-0.826682	-7.47243
0.111453	-0.82198	-7.43116
0.220801	-0.7872	-7.39025
0.214622	-0.807497	-7.39358
-0.534199	-0.778089	-7.6928
0.221142	-0.782532	-7.38704
0.0634703	-0.832749	-7.45329
-0.31504	-0.839511	-7.6121
-0.36899	-0.81934	-7.63406
-0.481447	-0.761635	-7.6764
0.223694	-0.78827	-7.38807
-0.408003	-0.75473	-7.65677
-0.0340282	-0.83741	-7.49271
-0.415654	-0.772893	-7.65881
-0.385843	-0.799909	-7.64146
-0.396449	-0.81928	-7.65131
-0.271987	-0.871396	-7.59525
0.153513	-0.780708	-7.42361
0.0969914	-0.791866	-7.44501
-0.3801	-0.804123	-7.64135
-0.483362	-0.814019	-7.67707
-0.518111	-0.787386	-7.68772
0.280027	-0.76002	-7.36495
0.0971039	-0.799891	-7.44906
-0.0651515	-0.839281	-7.52065
0.222591	-0.793915	-7.39657
-0.536027	-0.748991	-7.705
0.162483	-0.816763	-7.41346
-0.446869	-0.78549	-7.68334
-0.175158	-0.866659	-7.55715
-0.414614	-0.80187	-7.65376
-0.507095	-0.735355	-7.69636
-0.163419	-0.81624	-7.57238
-0.0268679	-0.854624	-7.50507
-0.459429	-0.80679	-7.65657
0.301957	-0.794809	-7.3559
0.0977827	-0.789983	-7.44385
-0.00884441	-0.833075	-7.4979
-0.394597	-0.811034	-7.64659
-0.322473	-0.838217	-7.61829
-0.613098	-0.76237	-7.70535
-0.00467606	-0.875265	-7.4916
0.12847	-0.813973	-7.43842
-0.405655	-0.826994	-7.66026
0.266996	-0.826683	-7.36458
0.294393	-0.786698	-7.35427
-0.352556	-0.809792	-7.63661
-0.614119	-0.758934	-7.71718
0.0432287	-0.85938	-7.46008
-0.268406	-0.844912	-7.59887
0.0165371	-0.852572	-7.47908
-0.60064	-0.732821	-7.71276
-0.315048	-0.825273	-7.6184
0.236216	-0.763224	-7.38404
-0.461611	-0.80129	-7.66514
-0.529371	-0.773344	-7.68589
-0.565791	-0.733563	-7.70557
-0.508724	-0.772165	-7.67674
-0.53703	-0.789786	-7.69351
-0.406826	-0.821334	-7.65345
0.275824	-0.819881	-7.3634
0.0344095	-0.823754	-7.47516
0.111323	-0.83584	-7.42659
-0.320236	-0.839559	-7.61723
0.20196	-0.816411	-7.40305
0.0882033	-0.814656	-7.45222
0.208533	-0.82186	-7.40079
0.215401	-0.808273	-7.39396
-0.541897	-0.760514	-7.68945
0.117051	-0.825072	-7.43411
0.271138	-0.772038	-7.36328
0.292496	-0.802723	-7.35966
-0.0295232	-0.812217	-7.49446
-0.0165301	-0.842706	-7.49892
0.223919	-0.793069	-7.39255
-0.444087	-0.814382	-7.6708
-0.498175	-0.784992	-7.67595
-0.342037	-0.826521	-7.62795
-0.444542	-0.77705	-7.67374
0.336596	-0.791234	-7.34124
0.0607754	-0.836603	-7.45965
0.10698	-0.787182	-7.43479
-0.454099	-0.774344	-7.66601
-0.44132	-0.811363	-7.65942
0.211369	-0.809159	-7.39393
0.0473612	-0.823718	-7.46865
-0.271121	-0.843957	-7.60004
-0.585005	-0.723249	-7.70882
-0.556904	-0.751677	-7.70569
0.216201	-0.806714	-7.39402
-0.427537	-0.779323	-7.66507
-0.308931	-0.812647	-7.61435
-0.000240455	-0.814501	-7.48721
-0.408565	-0.762194	-7.66997
-0.12712	-0.880035	-7.5307
-0.499408	-0.758668	-7.68139
-0.510559	-0.799927	-7.68076
0.0587459	-0.823501	-7.45217
0.119604	-0.825541	-7.43197
0.219884	-0.838348	-7.38572
0.0210384	-0.826473	-7.46329
0.346568	-0.784487	-7.33519
-0.53804	-0.710975	-7.69788
-0.325521	-0.823656	-7.61543
-0.348556	-0.808705	-7.63278
-0.309191	-0.83931	-7.61217
-0.624537	-0.739603	-7.7126
-0.285742	-0.779508	-7.61396
-0.0324944	-0.814169	-7.49596
0.110396	-0.828565	-7.43713
-0.252925	-0.777754	-7.60967
0.130589	-0.810357	-7.43915
-0.533056	-0.777773	-7.69022
0.321457	-0.816244	-7.33987
-0.350447	-0.805391	-7.63016
0.299553	-0.793622	-7.35504
-0.549892	-0.7651	-7.68897
-0.509258	-0.784312	-7.68721
-0.435975	-0.789005	-7.66077
-0.0146682	-0.832838	-7.49718
0.031825	-0.80872	-7.47515
-0.420848	-0.805493	-7.65553
-0.597363	-0.724966	-7.71565
0.302253	-0.790813	-7.35349
-0.126893	-0.879825	-7.53133
-0.358554	-0.828119	-7.6316
0.260021	-0.811771	-7.37736
-0.541848	-0.749068	-7.70461
-0.352186	-0.824513	-7.6341
-0.576298	-0.755312	-7.70815
-0.494602	-0.760207	-7.68267
0.0442679	-0.86804	-7.46854
0.049045	-0.865951	-7.46703
-0.599956	-0.72626	-7.71517
0.0450142	-0.867274	-7.46861
-0.303188	-0.800818	-7.61685
0.197394	-0.83565	-7.3919
-0.383366	-0.818558	-7.65973
-0.492936	-0.777335	-7.67689
-0.484341	-0.749927	-7.68179
-0.519837	-0.751134	-7.68695
-0.127317	-0.853889	-7.53375
-0.0316917	-0.861027	-7.48892
0.267629	-0.76305	-7.3731
-0.00406328	-0.875589	-7.49147
-0.257324	-0.788549	-7.60464
-0.280466	-0.849271	-7.60461
0.202485	-0.816525	-7.40318
-0.599916	-0.749896	-7.71953
0.0623711	-0.845447	-7.45016
-0.508999	-0.772867	-7.67791
-0.565847	-0.733587	-7.70559
-0.363511	-0.815933	-7.63264
0.254435	-0.800694	-7.37504
-0.462913	-0.775038	-7.68439
-0.223392	-0.894936	-7.5754
0.155473	-0.818658	-7.4176
-0.396741	-0.807882	-7.6467
0.256758	-0.800263	-7.3746
0.0991386	-0.789834	-7.44306
-0.450613	-0.775619	-7.68129
0.112517	-0.83075	-7.44402
-0.401151	-0.791403	-7.64713
0.343804	-0.784703	-7.33541
-0.30359	-0.816365	-7.61328
-0.412402	-0.799909	-7.65903
-0.427978	-0.805848	-7.65467
-0.0319947	-0.834439	-7.49216
0.0623127	-0.847128	-7.45161
0.293466	-0.788404	-7.35574
-0.416951	-0.798337	-7.6524
-0.624409	-0.742878	-7.72333
-0.480864	-0.770728	-7.67776
-0.0275855	-0.855236	-7.50483
-0.562335	-0.755424	-7.70602
0.00555466	-0.806787	-7.48396
-0.386754	-0.7968	-7.6468
-0.294578	-0.845377	-7.60779
-0.366772	-0.808042	-7.64539
0.109231	-0.82839	-7.43732
-0.0991124	-0.845216	-7.52017
-0.0782807	-0.846369	-7.51237
0.339813	-0.791045	-7.33766
0.0729672	-0.834329	-7.45361
-0.444092	-0.779734	-7.66322
-0.378661	-0.848594	-7.63969
0.0881062	-0.81261	-7.45115
-0.421129	-0.811605	-7.65338
-0.404912	-0.798693	-7.64731
-0.359521	-0.811213	-7.6407
-0.35565	-0.809621	-7.6289
0.23555	-0.763081	-7.38424
0.0342547	-0.823388	-7.47531
0.162857	-0.815729	-7.41296
-0.638173	-0.720059	-7.72376
0.20446	-0.811933	-7.39975
0.157343	-0.823658	-7.42481
-0.482247	-0.822614	-7.68236
-0.0317682	-0.851108	-7.50398
-0.412574	-0.82825	-7.6491
-0.383231	-0.802289	-7.64519
0.267424	-0.775429	-7.36869
0.297601	-0.795527	-7.35309
-0.424403	-0.823066	-7.65026
-0.434599	-0.797765	-7.66422
-0.357968	-0.829164	-7.62982
-0.448007	-0.758675	-7.6659
-0.375757	-0.788606	-7.63272
-0.622645	-0.722171	-7.7193
-0.452699	-0.782201	-7.66448
0.024861	-0.803848	-7.47358
-0.351828	-0.851441	-7.62781
0.0201247	-0.850155	-7.46997
0.206644	-0.816055	-7.39547
-0.280846	-0.744761	-7.62053
-0.18088	-0.816966	-7.58197
0.314772	-0.817549	-7.34238
0.203846	-0.817461	-7.40297
-0.339381	-0.845782	-7.62325
0.063908	-0.844843	-7.44882
-0.382853	-0.812474	-7.64215
-0.422061	-0.818852	-7.65325
-0.486674	-0.777503	-7.67121
-0.463652	-0.791498	-7.66595
-0.553757	-0.759652	-7.69875
0.256993	-0.806096	-7.37668
-0.394701	-0.786304	-7.65279
0.205218	-0.808438	-7.39662
0.15701	-0.811865	-7.41118
-0.463801	-0.75197	-7.68844
0.308455	-0.761846	-7.35419
-0.374366	-0.792742	-7.63329
-0.342022	-0.794402	-7.64741
0.141493	-0.851218	-7.42358
0.299584	-0.796626	-7.35595
0.0459614	-0.867127	-7.46828
-0.439793	-0.74862	-7.66845
-0.467423	-0.771967	-7.67927
0.148724	-0.781093	-7.42469
0.0676277	-0.815695	-7.44708
-0.479064	-0.770206	-7.67973
-0.291099	-0.805356	-7.60995
-0.235503	-0.790897	-7.60207
0.00241023	-0.825621	-7.48999
-0.435762	-0.773268	-7.66176
-0.420802	-0.806051	-7.64998
0.0655456	-0.818807	-7.45034
-0.430409	-0.801058	-7.65844
-0.365199	-0.81412	-7.6334
-0.347492	-0.780155	-7.63591
-0.474553	-0.77184	-7.66992
-0.584052	-0.706775	-7.70874
-0.307036	-0.815045	-7.61479
-0.445739	-0.780314	-7.66325
-0.0309787	-0.862936	-7.48918
-0.422032	-0.807162	-7.65596
-0.614821	-0.745701	-7.72185
-0.126034	-0.880423	-7.53012
0.235196	-0.766778	-7.38441
-0.577857	-0.731842	-7.70616
0.00757896	-0.821436	-7.4854
-0.555449	-0.785356	-7.69855
-0.353094	-0.824731	-7.6359
-0.353055	-0.829942	-7.62745
-0.271253	-0.772195	-7.61374
-0.433241	-0.824857	-7.66135
-0.399364	-0.813212	-7.65327
0.202097	-0.816203	-7.40307
0.223184	-0.792523	-7.39558
0.338072	-0.783701	-7.33555
-0.440406	-0.788074	-7.65957
-0.424274	-0.823318	-7.65428
-0.524282	-0.780368	-7.68723
0.108803	-0.823747	-7.43328
-0.436531	-0.770372	-7.65989
-0.319588	-0.837863	-7.61467
-0.501664	-0.756565	-7.68371
-0.453072	-0.735036	-7.66739
-0.45752	-0.753861	-7.67812
-0.387757	-0.80405	-7.64554
-0.33822	-0.845022	-7.62289
-0.393573	-0.777853	-7.64849
-0.494793	-0.760052	-7.6823
0.298976	-0.792806	-7.35462
0.274493	-0.825686	-7.3623
-0.229592	-0.85205	-7.58763
0.0647637	-0.844571	-7.44197
-0.312921	-0.833935	-7.61837
-0.429947	-0.799572	-7.66006
-0.372866	-0.815352	-7.6345
-0.38358	-0.804851	-7.64754
-0.032399	-0.814456	-7.49547
-0.406471	-0.758981	-7.66832
-0.0327457	-0.8141	-7.4953
-0.624148	-0.702789	-7.72006
-0.361735	-0.811195	-7.63792
0.189424	-0.773993	-7.40459
0.214259	-0.811196	-7.39426
-0.428724	-0.791496	-7.65761
-0.485169	-0.766694	-7.68195
-0.242043	-0.859889	-7.58579
0.152138	-0.781955	-7.41542
0.115105	-0.831939	-7.43597
0.0698837	-0.835634	-7.45818
-0.434968	-0.825162	-7.66154
-0.431144	-0.804496	-7.66028
0.100064	-0.789317	-7.44303
0.0446921	-0.868507	-7.46861
-0.42472	-0.775649	-7.66416
0.221949	-0.791028	-7.39488
-0.27238	-0.871288	-7.59538
-0.433724	-0.756385	-7.672
-0.373718	-0.814976	-7.63663
-0.345335	-0.825328	-7.62716
0.0785544	-0.799524	-7.45387
-0.267134	-0.845792	-7.59903
0.268852	-0.776174	-7.36661
0.030875	-0.808832	-7.47443
0.0530611	-0.79924	-7.46423
-0.648144	-0.730846	-7.72965
-0.382953	-0.788612	-7.65178
-0.507664	-0.783161	-7.68419
-0.121422	-0.882001	-7.52865
-0.363126	-0.801249	-7.63795
-0.015969	-0.833184	-7.49761
0.0796608	-0.818394	-7.45334
-0.351898	-0.829436	-7.62793
-0.0194718	-0.832691	-7.49693
-0.0112452	-0.832399	-7.49134
0.127653	-0.79092	-7.4317
-0.564164	-0.737466	-7.69815
-0.636664	-0.733166	-7.72742
-0.437683	-0.756734	-7.67298
-0.456856	-0.783611	-7.66279
0.343909	-0.790091	-7.3365
-0.371942	-0.828574	-7.63489
0.0539928	-0.799534	-7.46426
0.257167	-0.808104	-7.37712
0.0598379	-0.856007	-7.46056
0.303028	-0.790422	-7.35486
-0.303285	-0.801746	-7.61699
-0.348221	-0.83016	-7.63376
-0.29429	-0.845476	-7.60789
-0.440352	-0.771555	-7.66277
0.20149	-0.817411	-7.40261
0.0242728	-0.826653	-7.46806
-0.391423	-0.81284	-7.64102
-0.324037	-0.825581	-7.61664
-0.398537	-0.808341	-7.64291
-0.312144	-0.764216	-7.61209
-0.0153591	-0.834302	-7.49708
-0.326116	-0.825676	-7.61679
0.078461	-0.802538	-7.45732
-0.0158646	-0.83241	-7.49694
-0.540309	-0.747947	-7.7028
-0.545965	-0.704083	-7.69238
-0.472357	-0.759541	-7.68464
-0.0327045	-0.813562	-7.49583
-0.540947	-0.754873	-7.68599
0.174312	-0.845295	-7.40628
-0.327189	-0.822398	-7.61963
0.234642	-0.765062	-7.38438
0.206985	-0.813273	-7.39746
-0.591394	-0.781461	-7.70026
-0.323987	-0.837741	-7.62293
0.0637667	-0.818967	-7.45175
0.12977	-0.807457	-7.4321
-0.281946	-0.7962	-7.61022
-0.422111	-0.813962	-7.65251
0.222223	-0.781166	-7.38634
-0.406567	-0.803292	-7.63667
0.2483	-0.7966	-7.37385
0.346651	-0.789459	-7.33496
-0.353464	-0.817838	-7.62574
-0.485493	-0.811763	-7.67661
0.188953	-0.777501	-7.40478
-0.539093	-0.789104	-7.69352
-0.374387	-0.79725	-7.64521
0.16347	-0.825275	-7.41492
0.222206	-0.79303	-7.39677
-0.502396	-0.769276	-7.68566
-0.0110223	-0.869016	-7.48615
0.264905	-0.766049	-7.37304
0.2158	-0.809104	-7.39354
0.344007	-0.784214	-7.33588
0.0540343	-0.7998	-7.46319
-0.38092	-0.794684	-7.65006
-0.512501	-0.755492	-7.69272
-0.331136	-0.818648	-7.62351
0.251825	-0.796472	-7.37565
-0.440591	-0.792058	-7.66151
0.0768535	-0.802195	-7.45347
0.0817774	-0.816179	-7.45292
0.0830286	-0.79145	-7.45416
0.0934166	-0.853934	-7.44082
0.296562	-0.792537	-7.35742
-0.514118	-0.77965	-7.68147
0.0613439	-0.807201	-7.46242
0.109329	-0.836078	-7.42897
0.107342	-0.785747	-7.43447
-0.325474	-0.822642	-7.61915
0.216765	-0.809279	-7.39336
-0.618593	-0.738568	-7.71336
0.0610291	-0.836088	-7.4597
-0.327096	-0.836604	-7.6194
-0.493188	-0.777131	-7.67775
-0.279477	-0.801321	-7.6087
-0.364963	-0.825164	-7.63515
-0.291732	-0.846107	-7.60794
-0.472274	-0.756671	-7.67497
0.0226757	-0.826636	-7.46099
0.134365	-0.808157	-7.43458
-0.349187	-0.792084	-7.64681
0.11028	-0.83723	-7.42747
0.186159	-0.840002	-7.40089
0.0170891	-0.827113	-7.47249
0.236221	-0.762966	-7.38439
-0.0785663	-0.872655	-7.51029
-0.514911	-0.752215	-7.69771
0.165447	-0.823261	-7.41447
-0.3499	-0.829476	-7.63598
-0.0304828	-0.861631	-7.48834
-0.513217	-0.800126	-7.68015
-0.388998	-0.795933	-7.64407
-0.377799	-0.803928	-7.64563
-0.508366	-0.77256	-7.67631
0.220773	-0.775705	-7.39278
0.15592	-0.8171	-7.42143
0.0204701	-0.825969	-7.47135
0.110894	-0.836584	-7.42673
-0.649142	-0.725277	-7.73167
-0.566944	-0.768253	-7.70047
0.102934	-0.812564	-7.43283
-0.561788	-0.774082	-7.69181
-0.127254	-0.880205	-7.53126
-0.465996	-0.766883	-7.67308
0.259048	-0.806713	-7.37552
-0.245176	-0.861408	-7.58564
-0.536767	-0.755554	-7.69356
0.151195	-0.829983	-7.41066
-0.374953	-0.800924	-7.64287
-0.555638	-0.728935	-7.70462
-0.381073	-0.795011	-7.65083
-0.388336	-0.800688	-7.65451
-0.327586	-0.827256	-7.61815
-0.412016	-0.769678	-7.66231
-0.466469	-0.754981	-7.68851
-0.451824	-0.793407	-7.66908
-0.233582	-0.793952	-7.60423
0.0339085	-0.823488	-7.47483
-0.591792	-0.723917	-7.71059
-0.447686	-0.767635	-7.66222
-0.431228	-0.791882	-7.6599
-0.486494	-0.768649	-7.67876
-0.538416	-0.761131	-7.69611
-0.27673	-0.849802	-7.59801
-0.609934	-0.74091	-7.7191
0.0379825	-0.86311	-7.46215
-0.466752	-0.799156	-7.66765
-0.444566	-0.79156	-7.65837
-0.414709	-0.762033	-7.67144
-0.479579	-0.772813	-7.67867
-0.515702	-0.759673	-7.69107
-0.282454	-0.8525	-7.61139
-0.0777418	-0.873808	-7.51051
-0.418838	-0.803289	-7.65963
-0.47208	-0.772601	-7.67315
-0.273042	-0.845052	-7.60008
-0.360561	-0.828257	-7.63394
0.195362	-0.773437	-7.40315
-0.0284621	-0.85515	-7.50516
0.299422	-0.796138	-7.35171
0.216844	-0.807853	-7.39419
-0.522573	-0.76328	-7.6835
-0.279363	-0.849832	-7.59813
0.152933	-0.830478	-7.40952
-0.2681	-0.83798	-7.60145
-0.436669	-0.770556	-7.65956
-0.35931	-0.798017	-7.63796
-0.391297	-0.804321	-7.64865
0.275235	-0.826185	-7.36283
0.00511184	-0.823272	-7.48698
-0.306681	-0.817551	-7.61646
0.0622473	-0.832393	-7.45349
-0.199532	-0.796341	-7.58819
-0.175268	-0.866949	-7.55726
-0.415639	-0.756588	-7.67491
0.25804	-0.806036	-7.375
-0.299692	-0.783848	-7.62817
0.175467	-0.798866	-7.412
0.0419311	-0.822851	-7.47299
-0.363617	-0.832106	-7.63461
-0.466308	-0.756513	-7.68792
-0.415981	-0.788623	-7.65708
0.277242	-0.825227	-7.36053
0.020789	-0.85137	-7.46947
-0.550676	-0.728421	-7.70358
0.339797	-0.791611	-7.33812
-0.347226	-0.826311	-7.62225
-0.227584	-0.875466	-7.58561
-0.364283	-0.81286	-7.63167
-0.433969	-0.778254	-7.66444
-0.174639	-0.894189	-7.55447
-0.0327666	-0.81531	-7.49565
0.342156	-0.785704	-7.33652
0.0229832	-0.825918	-7.47061
-0.529512	-0.748059	-7.69723
-0.470097	-0.807342	-7.67373
0.207882	-0.8068	-7.39296
-0.126829	-0.879463	-7.53072
-0.347824	-0.808903	-7.63145
-0.243958	-0.860516	-7.58559
0.109283	-0.836475	-7.42904
-0.388676	-0.795528	-7.6441
-0.0536812	-0.843966	-7.52683
-0.392792	-0.820157	-7.64551
-0.384224	-0.799982	-7.64201
-0.426887	-0.770829	-7.65883
-0.0310131	-0.861957	-7.48901
0.269721	-0.775195	-7.36572
-0.424606	-0.775154	-7.65583
-0.477583	-0.768831	-7.67989
-0.35317	-0.815425	-7.6301
0.0605959	-0.836425	-7.45976
-0.592101	-0.728621	-7.70555
-2.25188	1.08854	-8.11021
-2.28672	1.12735	-8.13604
-1.72265	1.73418	-7.78855
-2.29402	1.08726	-8.12583
-1.49733	1.71554	-7.68782
-2.26104	1.1318	-8.12946
-2.30747	1.07312	-8.12289
-2.29302	1.07816	-8.11694
-2.2203	1.13454	-8.11393
-2.2898	1.07653	-8.11881
-1.65541	1.73611	-7.74484
-2.27317	1.13215	-8.13395
-1.58504	1.71668	-7.70889
-1.33208	1.41192	-7.54758
8.36549	1.67279	-1.15555
8.59478	1.62996	-1.19235
8.91647	1.6667	-1.0821
8.72744	1.70927	-0.954728
7.84049	1.26866	-2.16619
8.21001	1.52375	-1.49767
2.90873	0.909176	-5.68692
8.72766	1.70989	-0.951749
8.65678	1.65696	-1.09292
7.66259	1.19783	-2.43937
-0.163976	3.13434	-7.5876
7.85014	0.806227	-2.83723
8.43903	1.70225	-1.04449
7.60351	1.17467	-2.528
8.918	1.66256	-1.08248
8.91646	1.66719	-1.0827
7.95042	1.32381	-1.98672
8.91748	1.66295	-1.0824
8.91648	1.66599	-1.08264
8.57009	1.40631	-1.67262
8.38091	1.6858	-1.14489
8.92696	1.6629	-1.08343
4.85212	1.23937	-3.91226
8.5386	1.75322	-0.88261
8.9165	1.66553	-1.08106
1.90212	3.42961	-5.50655
7.18987	0.987084	-3.15092
8.52115	1.36626	-1.76063
7.34012	1.00538	-2.87783
8.53699	1.75333	-0.868519
8.53893	1.75372	-0.882995
8.91668	1.66447	-1.08315
8.53794	1.75981	-0.879602
6.05136	2.42004	-2.7595
8.91487	1.66191	-1.08346
8.68518	1.66475	-1.05395
8.69295	1.66688	-1.04305
8.46017	1.51932	-1.39931
8.20866	1.08492	-2.26176
7.21455	0.929333	-3.12061
8.42511	1.49151	-1.47275
0.0732211	2.9511	-7.31251
-0.522063	2.45744	-7.70685
8.92735	1.66428	-1.03981
2.6569	0.883747	-5.88697
8.53617	1.74956	-0.883348
9.55647	1.41718	-0.501524
8.29393	1.39176	-1.71028
7.71311	1.02382	-2.58046
7.89696	1.2952	-2.0756
8.53784	1.75863	-0.900376
8.42768	1.70091	-1.05955
8.53829	1.75417	-0.882723
-0.816474	2.46945	-7.74547
5.25028	1.34281	-3.57817
8.53795	1.7575	-0.883498
0.123132	2.42948	-7.35259
8.91647	1.66638	-1.08197
8.67891	1.10369	-1.41899
8.0473	1.38681	-1.81282
7.54071	0.966762	-2.78159
8.72493	1.70862	-0.963634
4.92283	1.25137	-3.85353
8.67651	1.66248	-1.06634
8.34159	1.42734	-1.62782
7.4349	1.09937	-2.76572
8.17258	1.48985	-1.57231
8.95597	1.24769	-1.26673
8.53873	1.75318	-0.88213
7.53798	1.01679	-2.66771
1.41318	0.814972	-6.74154
2.78747	3.27795	-4.6844
7.79379	1.06036	-2.47702
8.467	1.32023	-1.85335
8.00049	1.35443	-1.89853
-0.86103	2.50436	-7.52374
8.7259	1.70977	-0.961286
8.48208	1.70501	-0.989685
8.13147	1.27367	-1.97872
8.63509	1.64961	-1.12379
8.72267	1.69677	-0.976547
8.53845	1.75354	-0.883509
8.45041	1.70314	-1.02993
8.91956	1.66208	-1.08137
4.75773	2.40684	-4.09755
7.10654	0.956911	-3.22566
1.12453	2.36588	-6.593
-0.222835	3.27453	-7.62539
8.69978	1.66903	-1.03365
4.81345	1.23274	-3.94192
8.56556	1.60735	-1.2502
8.92351	1.66222	-1.08167
8.87159	1.6448	-1.147
8.78827	1.57394	-1.31162
8.91711	1.66341	-1.08249
8.72312	1.70194	-0.971933
3.78845	3.23864	-3.80264
7.54539	1.15053	-2.61354
7.28182	0.747567	-3.5964
8.61384	1.64056	-1.15626
8.88843	1.65338	-1.11992
8.91983	1.66295	-1.059
7.49306	0.678516	-3.38291
-0.412259	0.974867	-7.60316
8.84416	1.62567	-1.19518
8.88027	1.64953	-1.13264
4.98436	1.26225	-3.8028
-0.750164	1.07513	-7.68778
8.49119	1.70613	-0.976748
8.72666	1.70987	-0.957038
7.33648	0.843649	-3.51054
-0.32604	2.4535	-7.62107
8.44692	1.14385	-1.85609
7.62829	0.992311	-2.68204
8.00799	1.18732	-2.1724
8.53792	1.75875	-0.88333
-1.0408	1.19303	-7.71913
8.72392	1.70601	-0.967682
7.30506	1.00727	-2.92053
8.18034	0.9962	-2.49018
7.86434	0.9623	-2.89705
8.62425	1.64527	-1.14454
8.18865	1.31481	-1.88667
-0.88213	2.48558	-7.67508
7.99313	0.90171	-2.60198
8.53815	1.75508	-0.883221
8.64604	1.65352	-1.11617
8.82646	1.61006	-1.23086
8.53798	1.76003	-0.863659
8.53798	1.76049	-0.884067
7.94098	1.1435	-2.27245
8.52924	1.73058	-0.905568
8.72631	1.70992	-0.959572
3.76883	3.23857	-3.82685
8.92402	1.66373	-1.04922
8.92066	1.66201	-1.08314
8.53163	1.73556	-0.897021
8.92867	1.66335	-1.08266
8.72348	1.70414	-0.969499
8.72767	1.71019	-0.950094
8.80899	1.59313	-1.26856
7.71624	1.04575	-2.6384
8.58575	1.62372	-1.21077
8.93111	1.66468	-1.02539
-0.257181	3.5526	-7.55035
8.13754	1.02069	-2.37244
7.35963	0.687159	-3.53401
8.92972	1.66459	-1.03049
8.09129	1.42057	-1.73013
4.95467	1.25689	-3.8233
7.34429	1.05025	-2.88062
8.34472	1.21078	-2.04977
8.5129	1.71326	-0.943682
8.70565	1.67128	-1.02423
7.86973	1.10072	-2.37399
8.50663	1.71021	-0.953825
7.3139	1.0303	-2.91538
8.91648	1.6671	-1.08081
8.41667	1.69905	-1.07747
8.24285	1.35421	-1.79668
2.38061	0.859944	-6.0927
8.03632	1.08268	-2.30446
8.72752	1.70929	-0.960211
8.92519	1.66251	-1.07991
3.76217	3.23861	-3.89753
7.47526	1.02154	-2.87864
8.27596	1.5851	-1.35719
7.12735	0.971576	-3.20758
8.89599	1.65641	-1.10903
4.43603	2.26479	-3.76148
8.71751	1.67911	-1.00377
8.39692	1.69371	-1.10919
8.85333	1.63276	-1.17871
8.60403	1.63549	-1.17405
7.41406	1.00906	-2.79638
7.44258	0.891569	-3.38621
-0.109836	2.44427	-7.50182
3.80303	3.23638	-3.80563
-0.252494	3.41913	-7.61044
8.90546	1.18067	-1.20447
7.42293	0.676665	-3.46703
-0.241123	3.66517	-7.46172
7.28684	0.793455	-3.57683
8.40633	1.69665	-1.09357
8.66701	1.65992	-1.07926
8.51821	1.71694	-0.933165
8.72285	1.69946	-0.974997
7.72191	1.0274	-2.48054
9.13663	1.17354	-0.831584
8.71965	1.68202	-0.997576
8.72442	1.70751	-0.965648
8.61372	1.44075	-1.58854
8.53801	1.76061	-0.883563
7.70919	0.736411	-3.07012
4.92223	2.38067	-3.90561
7.61626	0.931203	-3.18812
-0.0698243	3.01991	-7.48747
1.05612	0.815745	-6.94989
8.91685	1.66393	-1.08263
5.62805	2.35658	-3.24502
8.72105	1.685	-0.992668
8.49939	1.70784	-0.964754
8.07133	1.231	-2.07406
8.53884	1.75337	-0.882628
8.7145	1.67633	-1.01005
7.77967	0.768317	-2.95453
8.5763	1.61636	-1.23007
8.52628	1.72573	-0.914716
8.53503	1.74522	-0.882678
1.75609	0.8234	-6.52431
7.48879	1.12527	-2.69307
8.278	1.14907	-2.1539
8.40798	1.26822	-1.94979
7.78188	1.24399	-2.25794
8.83519	1.61805	-1.21247
8.7223	1.691	-0.984051
8.79937	1.58396	-1.28886
8.91868	1.66227	-1.08209
8.53803	1.75623	-0.883581
8.5383	1.05749	-1.93891
7.97242	1.04175	-2.22068
8.90922	1.66055	-1.0814
8.46152	1.70375	-1.01553
7.30967	0.711094	-3.57913
8.72732	1.70936	-0.955471
7.56558	0.690481	-3.28627
8.38545	1.46071	-1.54894
8.92198	1.66205	-1.08309
8.38851	1.69016	-1.12658
9.67274	1.29312	-0.0815951
0.877056	2.38007	-6.79847
8.72187	1.68801	-0.98854
8.29156	1.06426	-1.87313
8.72252	1.69393	-0.980237
7.15718	0.934582	-3.17729
8.72763	1.70962	-0.959614
8.06545	0.958889	-2.48577
0.319492	0.854012	-7.32336
-0.690075	2.46073	-7.75202
7.11902	0.944156	-3.21356
8.90292	1.65876	-1.09299
8.24473	1.55583	-1.42633
7.38579	1.07385	-2.82946
8.37355	1.68021	-1.16351
8.86254	1.63918	-1.16259
5.23517	1.32986	-3.57897
8.93014	1.66383	-1.08221
8.52264	1.72114	-0.924297
8.91657	1.66501	-1.08117
8.47214	1.70429	-1.0021
-0.0507915	0.901174	-7.47843
7.30289	1.00324	-3.04487
0.690098	0.827575	-7.14389
7.28578	0.929335	-3.04975
8.72543	1.70936	-0.962256
0.62332	2.39526	-6.99817
7.92125	0.850632	-2.71953
8.3029	1.61074	-1.29121
7.29892	1.01562	-2.93031
3.75352	3.23877	-3.85936
-1.2496	1.31219	-7.6799
7.63793	0.710287	-3.18141
3.13739	0.93546	-5.49193
2.07978	0.839146	-6.30404
7.45247	0.947708	-2.87785
7.36638	0.935299	-2.96814
7.72226	1.22065	-2.3492
8.13297	1.45516	-1.65022
-0.59858	-0.208238	-7.69554
-0.376602	-0.0619805	-7.60424
-0.863934	-0.259676	-7.79177
-0.407016	-0.109484	-7.598
0.0813442	-0.153526	-7.38869
0.113418	-0.174145	-7.37236
-3.91647	2.10168	-8.75331
-0.133009	-0.783581	-7.54568
-0.315561	-0.0544927	-7.57893
-0.616102	-0.136296	-7.69963
-0.422925	-0.156608	-7.62898
-0.53905	-0.176611	-7.66423
0.155545	-0.148306	-7.33739
-0.468673	-0.0773754	-7.64784
0.0739165	-0.243666	-7.39434
-0.184341	-0.0348356	-7.54465
-0.81909	-0.0235455	-7.78533
-3.7841	2.12035	-8.71593
-0.52886	-0.189531	-7.66929
-0.677009	0.0321194	-7.73075
-0.414365	-0.0605161	-7.62095
0.24037	-0.161607	-7.31435
0.425218	-0.280935	-7.23958
-0.508476	-0.137717	-7.65688
-3.93444	2.1312	-8.75159
-3.90644	2.18936	-8.71903
-3.69086	2.08703	-8.69054
-0.473464	-0.0931102	-7.63452
-0.667445	-0.162817	-7.72221
-4.15649	2.17737	-8.80433
-0.18512	-0.0473191	-7.53838
-0.152332	-0.769363	-7.55171
0.136667	-0.774163	-7.45361
-0.553627	-0.233363	-7.62286
-0.489611	-0.188147	-7.65438
-4.00378	2.15531	-8.78226
-0.378827	-0.123222	-7.59633
-0.463272	-0.0998998	-7.64137
-0.532526	-0.145064	-7.68057
-0.459376	-0.178843	-7.64585
-0.424033	-0.150081	-7.6257
-0.498712	-0.173298	-7.65741
0.115741	-0.150937	-7.36672
0.185743	-0.157461	-7.33259
-0.50959	-0.142618	-7.65398
-0.455618	-0.171333	-7.64223
0.347848	-0.265747	-7.26604
0.115146	-0.669637	-7.45579
0.361191	-0.272821	-7.25778
-0.679705	-0.147325	-7.7231
-0.509341	-0.18528	-7.66386
-0.530103	-0.165763	-7.66212
-4.38822	2.17656	-8.87934
-0.519474	-0.215287	-7.67022
-0.667509	-0.219406	-7.72673
-3.66594	2.11977	-8.69597
-0.024551	-0.747589	-7.50722
0.142407	-0.158207	-7.34909
-0.70255	0.00413775	-7.74506
-0.534638	-0.135824	-7.67793
-0.767095	-0.176716	-7.75806
-4.23559	2.15042	-8.82456
0.352011	-0.687057	-7.36701
-0.62179	-0.176428	-7.71354
-0.225916	-0.899198	-7.58291
-4.23369	2.15319	-8.83934
-3.79928	2.12268	-8.71497
0.124909	-0.776287	-7.45854
-0.467739	-0.0718723	-7.63766
-0.715111	0.0248763	-7.7449
0.095653	-0.678411	-7.46155
0.322895	-0.253173	-7.28387
0.304156	-0.256007	-7.27934
-0.339075	-0.15947	-7.58176
-0.371972	-0.110713	-7.57954
-0.661159	0.021	-7.73179
-0.487399	-0.203336	-7.64637
0.271186	-0.158063	-7.28962
-0.571726	-0.133883	-7.68274
-0.340182	-0.0579686	-7.58646
-0.318612	-0.0474595	-7.58724
-0.651614	0.0816371	-7.72724
0.326078	-0.259516	-7.2801
-0.196375	-0.802769	-7.56639
0.440305	-0.348304	-7.23364
-0.572602	-0.202707	-7.67146
-0.406193	-0.0482755	-7.61834
-4.07665	2.18858	-8.79433
-3.89395	2.14164	-8.74923
0.500927	-0.323073	-7.21101
-0.66945	-0.171635	-7.72641
-3.89771	2.18587	-8.72756
-0.399999	-0.148784	-7.59878
-3.86904	2.16265	-8.70767
-0.470989	-0.151285	-7.64564
-4.35663	2.17446	-8.83997
-0.335916	-0.0818372	-7.5996
-4.05642	2.11163	-8.78739
-0.658426	0.036689	-7.73037
-3.87522	2.1624	-8.75525
-4.02346	2.11311	-8.78048
-0.583285	-0.143106	-7.69927
-0.495031	-0.180093	-7.65762
0.103817	-0.194579	-7.36491
-3.97192	2.15874	-8.75387
-0.569254	-0.196878	-7.68324
-0.511262	-0.184868	-7.6671
-3.8669	2.10222	-8.72595
-4.08525	2.13444	-8.78444
0.0746714	-0.145284	-7.38019
-0.598172	-0.224783	-7.70566
-0.367463	-0.143801	-7.62321
-0.497209	-0.153442	-7.661
-0.533574	-0.230881	-7.6673
-0.144096	-0.877674	-7.5513
-3.9763	2.1351	-8.76985
-0.276497	-0.0891091	-7.57593
-3.89618	2.14719	-8.7487
-4.20267	2.1589	-8.82629
-0.406981	-0.184948	-7.6284
-0.463188	-0.168611	-7.65269
-0.177518	-0.0457538	-7.54046
-0.389817	-0.0834704	-7.60782
-0.550934	-0.0950046	-7.68
-3.88127	2.14399	-8.76041
-0.287572	-0.0474599	-7.58022
-0.545407	-0.191501	-7.67779
-4.14298	2.15449	-8.78841
-0.508735	-0.095949	-7.65318
0.23551	-0.144743	-7.31068
-4.16732	2.14865	-8.80375
-0.706047	0.00223059	-7.7566
-0.48859	-0.176734	-7.65687
-0.617179	0.0736787	-7.71201
-0.50286	-0.168729	-7.66379
-0.631778	-0.100062	-7.7027
-4.01223	2.12736	-8.78013
-0.400918	-0.169211	-7.62255
-0.526843	-0.166816	-7.67388
-0.454705	-0.159932	-7.64264
-0.714379	0.00781872	-7.75289
-3.86107	2.20035	-8.70566
-0.71062	-0.220912	-7.73679
-0.382968	-0.106144	-7.60631
-0.155454	-0.772448	-7.55435
-0.728276	-0.167388	-7.7443
-0.000627359	-0.739306	-7.49594
-3.90781	2.17387	-8.74174
0.328356	-0.258192	-7.27816
-3.82577	2.13796	-8.73328
0.0838971	-0.154707	-7.38783
-0.26162	-0.0663682	-7.56564
-0.21632	-0.336436	-7.51233
-0.402727	-0.105492	-7.61388
0.107911	-0.153608	-7.37753
-4.07131	2.1413	-8.79838
-4.26511	2.16134	-8.84383
-0.343843	-0.0494214	-7.59405
-0.389294	-0.15823	-7.61813
-3.91795	2.13356	-8.76472
-3.83687	2.12568	-8.72779
0.0834938	-0.800758	-7.46811
-0.247396	-0.0425262	-7.55599
0.0856253	-0.155669	-7.37436
-0.626508	0.0275475	-7.72009
-0.396498	-0.143585	-7.62571
-3.96231	2.12057	-8.76876
-0.547517	-0.12728	-7.68562
-0.519354	-0.0629973	-7.66037
-4.19211	2.15114	-8.82139
-0.433309	-0.147971	-7.61672
-3.81612	2.12817	-8.72476
0.15107	-0.758108	-7.44435
0.0633309	-0.15804	-7.39766
-3.89628	2.18531	-8.75227
-0.646546	-0.163978	-7.71889
-0.509671	-0.12751	-7.67604
-0.621735	-0.194014	-7.7078
0.311202	-0.695923	-7.38761
-3.80898	2.12525	-8.71992
0.306588	-0.174187	-7.2844
-0.553458	-0.105525	-7.67754
-0.0128855	-0.735471	-7.49878
0.361608	-0.264506	-7.26558
-0.198752	-0.0401847	-7.54311
-3.96494	2.14355	-8.77547
-0.470027	-0.202641	-7.60458
-0.403376	-0.109369	-7.61494
-0.297154	-0.102968	-7.5846
-0.535113	-0.196956	-7.67364
-3.93209	2.10332	-8.72278
-0.898025	-0.209339	-7.8001
-0.550959	-0.201761	-7.67973
-4.16959	2.12806	-8.77993
-3.86562	2.13025	-8.72774
-0.471227	-0.161512	-7.65471
-0.681403	0.024074	-7.73545
0.504381	-0.313045	-7.21148
-4.0752	2.13686	-8.786
0.151796	-0.667099	-7.43437
0.185145	-0.157158	-7.32789
-3.88643	2.11533	-8.70937
-0.353207	-0.0558737	-7.59041
-0.704279	0.0161236	-7.75243
-0.501391	-0.170275	-7.66317
-0.655319	-0.210939	-7.7244
-0.425912	-0.0229859	-7.63154
-0.524152	-0.169793	-7.65341
0.103237	-0.166688	-7.37328
-0.581132	-0.135822	-7.69086
-0.529078	-0.127684	-7.67401
0.244825	-0.168402	-7.31128
-3.84705	2.15145	-8.7247
-0.609536	-0.206456	-7.71047
-0.74876	0.00446356	-7.75876
-0.327871	-0.0877564	-7.59726
0.175625	-0.755927	-7.43663
-0.528329	-0.207053	-7.672
-0.593889	-0.150942	-7.70492
-0.415602	-0.0663511	-7.62591
0.376616	-0.272965	-7.25294
-0.0977281	-0.757571	-7.53171
0.223987	-0.641782	-7.40703
-3.95555	2.13415	-8.75152
-4.01798	2.15689	-8.76631
-0.370073	-0.12822	-7.57822
-4.03492	2.12058	-8.78109
-0.502935	-0.168174	-7.66466
0.124803	-0.160286	-7.36137
-0.405275	-0.126395	-7.61998
-0.300261	-0.0435323	-7.57615
-0.564572	-0.211116	-7.68615
-0.493379	-0.165212	-7.6596
-3.83795	2.11767	-8.72962
-0.737169	-0.00726662	-7.75915
0.110153	-0.163587	-7.37088
-0.382714	-0.0882577	-7.58028
-0.341485	-0.0773668	-7.6044
-4.18949	2.10767	-8.82128
-4.14127	2.13134	-8.8003
-0.485947	-0.150435	-7.64864
-0.43153	-0.148878	-7.63591
-0.625052	-0.166098	-7.71197
-0.647363	-0.201286	-7.72004
-3.97993	2.1116	-8.76529
-0.931367	-0.0487863	-7.82658
0.233823	-0.733545	-7.41619
-0.329558	-0.121147	-7.59868
0.314191	-0.254656	-7.28031
-0.476238	-0.190971	-7.64783
-4.06067	2.13272	-8.78574
-0.339374	-0.0360242	-7.58877
-0.590331	-0.160654	-7.69471
0.0517039	-0.694013	-7.48106
-0.565452	-0.0633687	-7.66912
-0.456145	-0.162708	-7.65465
-0.426077	-0.167494	-7.62977
0.463476	-0.300601	-7.22706
-0.318267	-0.0890531	-7.59382
-0.413269	-0.164212	-7.6332
-0.490381	-0.179457	-7.65021
-0.517003	-0.204377	-7.66386
-0.0874964	-0.759918	-7.53022
0.38755	-0.280328	-7.24931
0.0603419	-0.174329	-7.39226
-4.43787	2.17845	-8.88681
-0.782705	-0.167342	-7.75996
0.00879765	-0.813227	-7.49973
-3.9858	2.15953	-8.76946
-0.329685	-0.0686176	-7.58936
-0.653579	-0.120259	-7.71586
-0.533311	-0.125526	-7.66943
-0.639791	-0.146599	-7.71162
-0.496414	-0.184604	-7.66154
0.157926	-0.148608	-7.34336
-3.8158	2.12207	-8.72813
-0.800342	-0.169948	-7.76972
-0.661505	-0.146709	-7.71848
-0.161462	-0.780318	-7.5564
0.113477	-0.176556	-7.37295
-0.388533	-0.131824	-7.58699
-0.820688	-0.00793361	-7.79477
-0.332601	-0.132398	-7.60422
-0.400434	-0.140026	-7.60548
-0.548582	-0.143718	-7.69331
-0.202926	-0.0476358	-7.54038
-3.86915	2.1046	-8.72525
-0.440354	-0.168258	-7.63993
-0.568277	-0.197997	-7.68439
-0.775083	-0.152489	-7.75752
-4.26202	2.1713	-8.84457
-4.10452	2.12142	-8.79346
-0.422088	-0.11035	-7.59546
-4.17263	2.16456	-8.80961
-4.04124	2.13389	-8.7911
-0.542765	-0.134792	-7.67055
-4.12279	2.13072	-8.79651
-4.30519	2.17112	-8.84754
-0.783433	-0.0190498	-7.7719
-3.80984	2.09213	-8.71956
-0.594447	-0.107873	-7.6991
0.24816	-0.158764	-7.31317
-0.306453	-0.0875087	-7.58347
-0.698714	0.0128225	-7.7449
-0.354335	-0.150377	-7.61556
-0.524598	-0.106105	-7.67776
-0.459999	-0.158817	-7.64402
0.0616318	-0.151202	-7.39202
0.21213	-0.159911	-7.32384
-0.70935	0.00400418	-7.75071
0.117559	-0.769535	-7.45826
-3.78995	2.07745	-8.70906
-3.89422	2.11281	-8.74912
-0.436198	-0.0552871	-7.62609
-0.0387809	-0.747585	-7.51096
0.161238	-0.649845	-7.43742
-4.27003	2.15674	-8.84551
-3.98767	2.12377	-8.7704
-0.405051	-0.0585992	-7.61526
0.349625	-0.266399	-7.26583
-0.752326	-0.00279672	-7.76445
-3.93362	2.17655	-8.7677
[truncated: 23,944 more rows]

## Sheet: Fig 2.c
time (ps)	PotEng (eV)
0	-1254
0.1	-1255.22
0.2	-1256.65
0.3	-1256.68
0.4	-1256.28
0.5	-1254.89
0.6	-1254.34
0.7	-1255.31
0.8	-1256.49
0.9	-1256.76
1	-1255.29
1.1	-1254.64
1.2	-1254.83
1.3	-1255.44
1.4	-1256.31
1.5	-1255.72
1.6	-1255.3
1.7	-1255.75
1.8	-1255.15
1.9	-1256.4
2	-1257.24
2.1	-1257.03
2.2	-1254.94
2.3	-1254.64
2.4	-1255.13
2.5	-1256.31
2.6	-1256.4
2.7	-1257.17
2.8	-1255.62
2.9	-1254.59
3	-1254.13
3.1	-1256.02
3.2	-1257.13
3.3	-1256.65
3.4	-1255.96
3.5	-1255.94
3.6	-1255.55
3.7	-1255.11
3.8	-1254.43
3.9	-1253.79
4	-1254.95
4.1	-1256.75
4.2	-1256.7
4.3	-1255.77
4.4	-1253.38
4.5	-1253.7
4.6	-1254.94
4.7	-1255.64
4.8	-1256.47
4.9	-1256.12
5	-1253.87
5.1	-1252.82
5.2	-1254.3
5.3	-1255.64
5.4	-1255.47
5.5	-1256.23
5.6	-1255.76
5.7	-1256.64
5.8	-1256.93
5.9	-1255.06
6	-1254.34
6.1	-1254.46
6.2	-1255.72
6.3	-1256.65
6.4	-1255.74
6.5	-1255.22
6.6	-1255.08
6.7	-1255.11
6.8	-1256.13
6.9	-1257.71
7	-1256.32
7.1	-1254.83
7.2	-1254.57
7.3	-1255.11
7.4	-1256.34
7.5	-1257.34
7.6	-1255.61
7.7	-1254.53
7.8	-1254.25
7.9	-1255.71
8	-1256.83
8.1	-1256.73
8.2	-1254.66
8.3	-1253.64
8.4	-1254.76
8.5	-1256.11
8.6	-1256.34
8.7	-1255.75
8.8	-1253.58
8.9	-1253.26
9	-1254.69
9.1	-1255.2
9.2	-1255.3
9.3	-1256.09
9.4	-1255.89
9.5	-1255.64
9.6	-1255.17
9.7	-1254.27
9.8	-1254.79
9.9	-1256.15
10	-1256.98
10.1	-1256.44
10.2	-1255.29
10.3	-1254.89
10.4	-1255.09
10.5	-1255.83
10.6	-1257.06
10.7	-1256.91
10.8	-1256.23
10.9	-1254.68
11	-1254.13
11.1	-1255.01
11.2	-1257.25
11.3	-1256.91
11.4	-1256.46
11.5	-1255.31
11.6	-1254.95
11.7	-1254.8
11.8	-1256.94
11.9	-1257.51
12	-1256.68
12.1	-1254.7
12.2	-1254.86
12.3	-1255.35
12.4	-1255.76
12.5	-1257.17
12.6	-1259.02
12.7	-1257.79
12.8	-1256.22
12.9	-1255.17
13	-1254.86
13.1	-1254.77
13.2	-1256.12
13.3	-1256.73
13.4	-1257
13.5	-1254.96
13.6	-1254.21
13.7	-1254.94
13.8	-1255.35
13.9	-1256.33
14	-1257.01
14.1	-1255.48
14.2	-1253.96
14.3	-1253.99
14.4	-1255.84
14.5	-1256.88
14.6	-1256.33
14.7	-1255.47
14.8	-1254.83
14.9	-1253.65
15	-1252.84
15.1	-1253.94
15.2	-1255.67
15.3	-1256.13
15.4	-1256.31
15.5	-1255.32
15.6	-1253.71
15.7	-1253.93
15.8	-1255.33
15.9	-1255.99
16	-1255.67
16.1	-1255.34
16.2	-1254.05
16.3	-1253.7
16.4	-1254.98
16.5	-1256.81
16.6	-1256.67
16.7	-1255.3
16.8	-1253.77
16.9	-1254.78
17	-1254.76
17.1	-1255.71
17.2	-1256.83
17.3	-1257.6
17.4	-1258.26
17.5	-1256.4
17.6	-1255.38
17.7	-1254.76
17.8	-1254.93
17.9	-1255.78
18	-1257.13
18.1	-1256.94
18.2	-1255.21
18.3	-1254.33
18.4	-1254.81
18.5	-1255.78
18.6	-1257.05
18.7	-1257.24
18.8	-1255.17
18.9	-1254.69
19	-1254.69
19.1	-1256.13
19.2	-1256.19
19.3	-1256.49
19.4	-1253.8
19.5	-1253.68
19.6	-1255.02
19.7	-1256.21
19.8	-1256.04
19.9	-1255.45
20	-1253.69
20.1	-1254.19
20.2	-1254.35
20.3	-1255.36
20.4	-1256.21
20.5	-1256.47
20.6	-1256.78
20.7	-1255.74
20.8	-1254.8
20.9	-1254.2
21	-1256.01
21.1	-1257.43
21.2	-1256.45
21.3	-1255.9
21.4	-1255.63
21.5	-1255.16
21.6	-1255.61
21.7	-1255.97
21.8	-1256.32
21.9	-1256.17
22	-1255.18
22.1	-1254.47
22.2	-1253.86
22.3	-1256.06
22.4	-1256.43
22.5	-1256.63
22.6	-1255.36
22.7	-1254
22.8	-1255.27
22.9	-1256.64
23	-1256.73
23.1	-1255.64
23.2	-1254.54
23.3	-1255.69
23.4	-1256.56
23.5	-1257.5
23.6	-1256.83
23.7	-1255.83
23.8	-1255.57
23.9	-1255.22
24	-1255.67
24.1	-1256.56
24.2	-1257.07
24.3	-1256.01
24.4	-1254.43
24.5	-1255.21
24.6	-1256.06
24.7	-1256.36
24.8	-1255.36
24.9	-1255.9
25	-1255.82
25.1	-1256.08
25.2	-1255.71
25.3	-1255.83
25.4	-1255.6
25.5	-1254.63
25.6	-1254.25
25.7	-1254.99
25.8	-1256.83
25.9	-1256.44
26	-1255.98
26.1	-1254.27
26.2	-1254.09
26.3	-1256.73
26.4	-1257.49
26.5	-1256.87
26.6	-1254.78
26.7	-1254.36
26.8	-1254.88
26.9	-1256.63
27	-1257.77
27.1	-1257.14
27.2	-1256.12
27.3	-1255.4
27.4	-1254.04
27.5	-1255.07
27.6	-1256.69
27.7	-1257.35
27.8	-1256.73
27.9	-1255.28
28	-1254.1
28.1	-1255.05
28.2	-1255.85
28.3	-1257.59
28.4	-1257.99
28.5	-1257.64
28.6	-1255.76
28.7	-1255.19
28.8	-1254.89
28.9	-1255.13
29	-1257.31
29.1	-1257.64
29.2	-1256.35
29.3	-1255.75
29.4	-1254.99
29.5	-1255.51
29.6	-1255.89
29.7	-1257.88
29.8	-1257.8
29.9	-1256.83
30	-1255.73
30.1	-1255.38
30.2	-1255.24
30.3	-1256.03
30.4	-1256.95
30.5	-1257.12
30.6	-1255.17
30.7	-1254.74
30.8	-1254.91
30.9	-1255.88
31	-1256.27
31.1	-1255.82
31.2	-1256.13
31.3	-1255.72
31.4	-1255.4
31.5	-1255.05
31.6	-1253.67
31.7	-1253.97
31.8	-1255.58
31.9	-1256.91
32	-1256.78
32.1	-1255.47
32.2	-1253.91
32.3	-1253.03
32.4	-1254.11
32.5	-1255.35
32.6	-1256.2
32.7	-1256.91
32.8	-1255.26
32.9	-1254.29
33	-1254.14
33.1	-1255.33
33.2	-1256.48
33.3	-1256.54
33.4	-1255.83
33.5	-1255.51
33.6	-1255.21
33.7	-1254.94
33.8	-1253.85
33.9	-1254.63
34	-1255.94
34.1	-1256.96
34.2	-1256.08
34.3	-1254.87
34.4	-1254.73
34.5	-1254.52
34.6	-1255.8
34.7	-1256.95
34.8	-1257.6
34.9	-1257.75
35	-1255.5
35.1	-1255.1
35.2	-1254.98
35.3	-1256.01
35.4	-1257.52
35.5	-1257.49
35.6	-1256.19
35.7	-1255.07
35.8	-1255.48
35.9	-1255.75
36	-1256.83
36.1	-1256.77
36.2	-1255.88
36.3	-1254.61
36.4	-1254.41
36.5	-1255.59
36.6	-1256.79
36.7	-1256.99
36.8	-1256.52
36.9	-1255.04
37	-1254.87
37.1	-1255.3
37.2	-1256.24
37.3	-1257.3
37.4	-1256.44
37.5	-1255.38
37.6	-1254.3
37.7	-1255.08
37.8	-1257.85
37.9	-1257.35
38	-1255.93
38.1	-1255.18
38.2	-1254.66
38.3	-1255.76
38.4	-1257.76
38.5	-1257.99
38.6	-1255.76
38.7	-1255.98
38.8	-1255.54
38.9	-1255.67
39	-1255.88
39.1	-1255.74
39.2	-1255.79
39.3	-1254.33
39.4	-1253.98
39.5	-1256.33
39.6	-1256.94
39.7	-1256.7
39.8	-1255.75
39.9	-1255.77
40	-1255.05
40.1	-1255.1
40.2	-1256
40.3	-1255.87
40.4	-1256.62
40.5	-1256.64
40.6	-1254.85
40.7	-1254.15
40.8	-1254.39
40.9	-1257.4
41	-1256.83
41.1	-1255.91
41.2	-1254.97
41.3	-1254.89
41.4	-1255.93
41.5	-1257.69
41.6	-1257.75
41.7	-1256.21
41.8	-1255.43
41.9	-1255.55
42	-1255.01
42.1	-1256.57
42.2	-1257.52
42.3	-1257.37
42.4	-1254.95
42.5	-1255.22
42.6	-1255.19
42.7	-1255.8
42.8	-1257.3
42.9	-1258.59
43	-1257.66
43.1	-1255.69
43.2	-1254.31
43.3	-1254.62
43.4	-1255.25
43.5	-1257.05
43.6	-1257.05
43.7	-1254.95
43.8	-1253.28
43.9	-1254.47
44	-1255.29
44.1	-1256.25
44.2	-1255.82
44.3	-1254.59
44.4	-1253.82
44.5	-1255.31
44.6	-1255.23
44.7	-1256.01
44.8	-1255.71
44.9	-1254.83
45	-1253.7
45.1	-1254.67
45.2	-1255.53
45.3	-1255.83
45.4	-1255.33
45.5	-1254.67
45.6	-1253.16
45.7	-1254.14
45.8	-1255.95
45.9	-1255.62
46	-1255.52
46.1	-1254.97
46.2	-1255.61
46.3	-1257.33
46.4	-1256.54
46.5	-1255.45
46.6	-1254.4
46.7	-1255.08
46.8	-1255.73
46.9	-1255.99
47	-1255.52
47.1	-1255.07
47.2	-1254.63
47.3	-1254.35
47.4	-1255.82
47.5	-1257.58
47.6	-1256.64
47.7	-1255.49
47.8	-1254.88
47.9	-1255.46
48	-1255.97
48.1	-1257.15
48.2	-1257.96
48.3	-1257.37
48.4	-1256.13
48.5	-1254.95
48.6	-1255.3
48.7	-1255.72
48.8	-1256.81
48.9	-1257.47
49	-1255.65
49.1	-1253.79
49.2	-1254.74
49.3	-1255.22
49.4	-1256.52
49.5	-1256.32
49.6	-1255.51
49.7	-1253.93
49.8	-1252.3
49.9	-1252.98
50	-1254.68
50.1	-1255.44
50.2	-1255.86
50.3	-1256.18
50.4	-1254.55
50.5	-1252.95
50.6	-1254.59
50.7	-1255.71
50.8	-1256.24
50.9	-1255.88
51	-1255.21
51.1	-1253.7
51.2	-1253.23
51.3	-1254.5
51.4	-1256.14
51.5	-1256.68
51.6	-1255.17
51.7	-1254.85
51.8	-1253.67
51.9	-1255.39
52	-1257.45
52.1	-1256.3
52.2	-1255.62
52.3	-1254.54
52.4	-1255.03
52.5	-1256.55
52.6	-1257.4
52.7	-1256.47
52.8	-1255.64
52.9	-1255.25
53	-1255.12
53.1	-1256.24
53.2	-1257.19
53.3	-1256.22
53.4	-1255.1
53.5	-1255.46
53.6	-1255.27
53.7	-1255.96
53.8	-1257.35
53.9	-1257.44
54	-1255.86
54.1	-1256.01
54.2	-1255.84
54.3	-1256.82
54.4	-1257.93
54.5	-1258.39
54.6	-1256.27
54.7	-1255.74
54.8	-1256
54.9	-1256.45
55	-1257.13
55.1	-1256.27
55.2	-1254.7
55.3	-1255.23
55.4	-1256.86
55.5	-1256.37
55.6	-1256.55
55.7	-1255.4
55.8	-1254.98
55.9	-1256.08
56	-1257.23
56.1	-1257.45
56.2	-1256.38
56.3	-1254.92
56.4	-1254.96
56.5	-1256.08
56.6	-1257.63
56.7	-1257.86
56.8	-1256.96
56.9	-1255.46
57	-1255.05
57.1	-1255.86
57.2	-1257.2
57.3	-1257.89
57.4	-1256.55
57.5	-1255.2
57.6	-1255.6
57.7	-1256
57.8	-1255.84
57.9	-1256.67
58	-1256.41
58.1	-1258.23
58.2	-1258.32
58.3	-1256.73
58.4	-1255.97
58.5	-1255.47
58.6	-1255.96
58.7	-1257.3
58.8	-1258.25
58.9	-1257.1
59	-1255.83
59.1	-1255.6
59.2	-1255.85
59.3	-1256.95
59.4	-1258.05
59.5	-1257.96
59.6	-1257.06
59.7	-1255.73
59.8	-1255.52
59.9	-1255.85
60	-1257.16
60.1	-1258.6
60.2	-1257.06
60.3	-1255.38
60.4	-1255.74
60.5	-1255.37
60.6	-1257
60.7	-1257.64
60.8	-1257.97
60.9	-1256.98
61	-1255.92
61.1	-1254.57
61.2	-1255.57
61.3	-1257.01
61.4	-1257.85
61.5	-1257.5
61.6	-1256.17
61.7	-1255.36
61.8	-1255.52
61.9	-1255.9
62	-1256.75
62.1	-1258.22
62.2	-1258.76
62.3	-1257.75
62.4	-1256.04
62.5	-1255.63
62.6	-1255.28
62.7	-1256.37
62.8	-1257.37
62.9	-1257.88
63	-1256.43
63.1	-1255.75
63.2	-1255.55
63.3	-1256.27
63.4	-1257.12
63.5	-1258.26
63.6	-1258.33
63.7	-1257.03
63.8	-1255.51
63.9	-1255.53
64	-1255.49
64.1	-1256.55
64.2	-1257.21
64.3	-1257.55
64.4	-1255.67
64.5	-1255.14
64.6	-1255.31
64.7	-1256.33
64.8	-1256.95
64.9	-1258.51
65	-1259.03
65.1	-1257.77
65.2	-1256.6
65.3	-1255.17
65.4	-1255.32
65.5	-1254.78
65.6	-1256.42
65.7	-1257.77
65.8	-1258.07
65.9	-1256.11
66	-1254.44
66.1	-1255.18
66.2	-1256.27
66.3	-1257.43
66.4	-1257.79
66.5	-1256.09
66.6	-1254.29
66.7	-1254.5
66.8	-1256.15
66.9	-1257.43
67	-1257.31
67.1	-1257.2
67.2	-1256.2
67.3	-1255.56
67.4	-1255.09
67.5	-1254.32
67.6	-1253.91
67.7	-1255.24
67.8	-1256.12
67.9	-1256.11
68	-1256.25
68.1	-1254.88
68.2	-1254.43
68.3	-1255.02
68.4	-1257.3
68.5	-1256.53
68.6	-1255.8
68.7	-1254.88
68.8	-1254.05
68.9	-1255.68
69	-1257.6
69.1	-1257.1
69.2	-1255.87
69.3	-1255.08
69.4	-1255.74
69.5	-1255.84
69.6	-1256.63
69.7	-1256.36
69.8	-1256.02
69.9	-1255.71
70	-1254.03
70.1	-1253.77
70.2	-1255.21
70.3	-1256.52
70.4	-1256.6
70.5	-1256.21
70.6	-1254.88
70.7	-1254.02
70.8	-1255.02
70.9	-1256.57
71	-1256.76
71.1	-1256.49
71.2	-1254.67
71.3	-1254.05
71.4	-1254.5
71.5	-1255.76
71.6	-1256.12
71.7	-1256.16
71.8	-1256.65
71.9	-1256.16
72	-1256.26
72.1	-1255.79
72.2	-1255.44
72.3	-1255.95
72.4	-1257.65
72.5	-1257.99
72.6	-1257.36
72.7	-1255.72
72.8	-1255.05
72.9	-1255.33
73	-1257.61
73.1	-1258.3
73.2	-1258.38
73.3	-1257.2
73.4	-1255.77
73.5	-1255.63
73.6	-1255.17
73.7	-1256.78
73.8	-1258.59
73.9	-1257.85
74	-1256.19
74.1	-1255.79
74.2	-1255.96
74.3	-1256.04
74.4	-1257.96
74.5	-1258.93
74.6	-1257.46
74.7	-1256.29
74.8	-1255.07
74.9	-1255.96
75	-1255.96
75.1	-1257.09
75.2	-1258.05
75.3	-1256.94
75.4	-1254.41
75.5	-1254.91
75.6	-1256.14
75.7	-1257.07
75.8	-1257.37
75.9	-1256.53
76	-1256.15
76.1	-1255.91
76.2	-1255.76
76.3	-1255.91
76.4	-1255.69
76.5	-1255.93
76.6	-1257.36
76.7	-1257.34
76.8	-1255.5
76.9	-1254.25
77	-1255.25
77.1	-1256.39
77.2	-1256.45
77.3	-1256.14
77.4	-1255.62
77.5	-1254.66
77.6	-1254.47
77.7	-1256.03
77.8	-1257.6
77.9	-1256.97
78	-1255.97
78.1	-1254.59
78.2	-1255.08
78.3	-1255.9
78.4	-1256.6
78.5	-1257.59
78.6	-1257.7
78.7	-1256.54
78.8	-1255.16
78.9	-1255.17
79	-1255.97
79.1	-1257.69
79.2	-1257.78
79.3	-1256.43
79.4	-1255.45
79.5	-1255.68
79.6	-1256.3
79.7	-1257.04
79.8	-1257.08
79.9	-1255.76
80	-1254.11
80.1	-1254.84
80.2	-1257.09
80.3	-1257.5
80.4	-1256.59
80.5	-1255.49
80.6	-1255.2
80.7	-1255.98
80.8	-1257.72
80.9	-1259.7
81	-1258.81
81.1	-1256.78
81.2	-1255.95
81.3	-1255.02
81.4	-1255.4
81.5	-1256.89
81.6	-1258.12
81.7	-1257.98
81.8	-1255.63
81.9	-1255.68
82	-1255.74
82.1	-1256.38
82.2	-1256.78
82.3	-1257.82
82.4	-1257.02
82.5	-1255.09
82.6	-1255.12
82.7	-1254.83
82.8	-1256.91
82.9	-1257.58
83	-1257.04
83.1	-1256.24
83.2	-1254.61
83.3	-1254.71
83.4	-1253.93
83.5	-1255.86
83.6	-1255.86
83.7	-1257.01
83.8	-1256.3
83.9	-1255.31
84	-1253.65
84.1	-1255.27
84.2	-1256.22
84.3	-1256.8
84.4	-1256.18
84.5	-1255.77
84.6	-1254.49
84.7	-1253.91
84.8	-1255.64
84.9	-1256.63
85	-1256.74
85.1	-1256.29
85.2	-1255.05
85.3	-1254.1
85.4	-1255.08
85.5	-1257.17
85.6	-1256.98
85.7	-1256.66
85.8	-1255.62
85.9	-1254.57
86	-1256.02
86.1	-1256.05
86.2	-1256.97
86.3	-1257.26
86.4	-1258.93
86.5	-1258.49
86.6	-1256.68
86.7	-1256.04
86.8	-1255.09
86.9	-1256.54
87	-1257.69
87.1	-1258.06
87.2	-1256.75
87.3	-1255.14
87.4	-1256.02
87.5	-1256.1
87.6	-1257.74
87.7	-1257.8
87.8	-1257.54
87.9	-1255.9
88	-1255.17
88.1	-1255.68
88.2	-1257.17
88.3	-1258.26
88.4	-1257.44
88.5	-1255.23
88.6	-1255.39
88.7	-1255.55
88.8	-1257.22
88.9	-1257.52
89	-1256.27
89.1	-1254.24
89.2	-1255.05
89.3	-1256.46
89.4	-1256.55
89.5	-1256.31
89.6	-1256.2
89.7	-1255.68
89.8	-1255.11
89.9	-1254.41
90	-1256.39
90.1	-1257.28
90.2	-1256.9
90.3	-1255.4
90.4	-1254.3
90.5	-1254.67
90.6	-1256.21
90.7	-1256.83
90.8	-1257.3
90.9	-1255.8
91	-1254.89
91.1	-1254.92
91.2	-1255.84
91.3	-1256.83
91.4	-1256.38
91.5	-1256.64
91.6	-1255.98
91.7	-1255.99
91.8	-1255.71
91.9	-1256.06
92	-1255.81
92.1	-1255.62
92.2	-1256.6
92.3	-1257.25
92.4	-1256.87
92.5	-1254.77
92.6	-1254.16
92.7	-1256.26
92.8	-1256.87
92.9	-1256.98
93	-1256.29
93.1	-1255.7
93.2	-1255.94
93.3	-1255.96
93.4	-1258.59
93.5	-1258.28
93.6	-1256.5
93.7	-1255.7
93.8	-1255.61
93.9	-1256.3
94	-1257.63
94.1	-1258.3
94.2	-1257.29
94.3	-1256.49
94.4	-1255.63
94.5	-1255.66
94.6	-1255.69
94.7	-1256.69
94.8	-1257.58
94.9	-1257.16
95	-1255.43
95.1	-1255.12
95.2	-1255.66
95.3	-1256.4
95.4	-1257.27
95.5	-1258.7
95.6	-1259.03
95.7	-1257.01
95.8	-1256.01
95.9	-1255.76
96	-1255.43
96.1	-1256.53
96.2	-1257.74
96.3	-1257.52
96.4	-1256.26
96.5	-1255.27
96.6	-1255.45
96.7	-1255.81
96.8	-1257.52
96.9	-1258.31
97	-1256.84
97.1	-1255.46
97.2	-1255.1
97.3	-1256.08
97.4	-1257.18
97.5	-1257.91
97.6	-1256.58
97.7	-1254.73
97.8	-1254.94
97.9	-1256.06
98	-1257.34
98.1	-1257.2
98.2	-1254.99
98.3	-1254.09
98.4	-1255.05
98.5	-1256.28
98.6	-1256.61
98.7	-1256.27
98.8	-1253.91
98.9	-1253.76
99	-1255.19
99.1	-1255.3
99.2	-1256.12
99.3	-1256.19
99.4	-1257.06
99.5	-1258.1
99.6	-1257.94
99.7	-1255.85
99.8	-1254.52
99.9	-1255.93
100	-1256.65
100.1	-1257.5
100.2	-1257.26
100.3	-1254.99
100.4	-1253.43
100.5	-1254.9
100.6	-1256.61
100.7	-1257.19
100.8	-1256.79
100.9	-1255.76
101	-1254.39
101.1	-1255.31
101.2	-1256.33
101.3	-1256.74
101.4	-1256.22
101.5	-1255.8
101.6	-1255.17
101.7	-1253.56
101.8	-1254.51
101.9	-1256.12
102	-1256.5
102.1	-1256.59
102.2	-1255.78
102.3	-1254.11
102.4	-1254.94
102.5	-1256.59
102.6	-1257.44
102.7	-1255.95
102.8	-1254.93
102.9	-1254.96
103	-1256.37
103.1	-1257.27
103.2	-1257.19
103.3	-1256
103.4	-1254.83
103.5	-1255.3
103.6	-1255.63
103.7	-1256.04
103.8	-1256.86
103.9	-1257.84
104	-1258.69
104.1	-1257.54
104.2	-1256.57
104.3	-1255.73
104.4	-1255.49
104.5	-1255.99
104.6	-1257.06
104.7	-1257.95
104.8	-1257.38
104.9	-1254.9
105	-1255.23
105.1	-1255.43
105.2	-1256.65
105.3	-1257.41
105.4	-1257.59
105.5	-1257.54
105.6	-1255.41
105.7	-1255.14
105.8	-1254.97
105.9	-1256.44
106	-1257.69
106.1	-1256.49
106.2	-1255.5
106.3	-1255.16
106.4	-1255.99
106.5	-1256.66
106.6	-1256.94
106.7	-1257.17
106.8	-1255.61
106.9	-1254.42
107	-1255.18
107.1	-1256.03
107.2	-1256.51
107.3	-1255.76
107.4	-1256.21
107.5	-1255.75
107.6	-1254.73
107.7	-1255.68
107.8	-1256.51
107.9	-1257.27
108	-1256.9
108.1	-1254.73
108.2	-1254.31
108.3	-1255.12
108.4	-1256.17
108.5	-1256.57
108.6	-1257.04
108.7	-1255.5
108.8	-1254.67
108.9	-1254.61
109	-1256.46
109.1	-1257.2
109.2	-1256.69
109.3	-1256.2
109.4	-1255.87
109.5	-1256.11
109.6	-1257.54
109.7	-1257.42
109.8	-1256.47
109.9	-1255.4
110	-1255.6
110.1	-1256.56
110.2	-1257.95
110.3	-1259.14
110.4	-1257
110.5	-1255.95
110.6	-1255.42
110.7	-1255.89
110.8	-1256.72
110.9	-1256.82
111	-1256.28
111.1	-1254.86
111.2	-1255.45
111.3	-1255.91
111.4	-1256.69
111.5	-1256.26
111.6	-1255.33
111.7	-1254.94
111.8	-1254.76
111.9	-1255.19
112	-1256.34
112.1	-1256.68
112.2	-1256.19
112.3	-1254.09
112.4	-1253.61
112.5	-1256.08
112.6	-1256.26
112.7	-1255.72
112.8	-1255.88
112.9	-1255.64
113	-1256.91
113.1	-1257.6
113.2	-1257.16
113.3	-1255.87
113.4	-1256.23
113.5	-1256.39
113.6	-1256.55
113.7	-1257.91
113.8	-1258.07
113.9	-1256.24
114	-1255.73
114.1	-1255.86
114.2	-1257.23
114.3	-1257.58
114.4	-1257.61
114.5	-1255.94
114.6	-1255.6
114.7	-1255.88
114.8	-1256.98
114.9	-1257.56
115	-1256.34
115.1	-1255.02
115.2	-1255.36
115.3	-1256.02
115.4	-1257.04
115.5	-1256.48
115.6	-1256.47
115.7	-1255.6
115.8	-1256.1
115.9	-1256.43
116	-1256.46
116.1	-1257.42
116.2	-1258.07
116.3	-1256.7
116.4	-1255.53
116.5	-1255.35
116.6	-1256.34
116.7	-1258.07
116.8	-1258.61
116.9	-1257.99
117	-1257.07
117.1	-1255.75
117.2	-1254.91
117.3	-1254.58
117.4	-1253.91
117.5	-1255.21
117.6	-1257.3
117.7	-1257.17
117.8	-1256.86
117.9	-1254.9
118	-1254.46
118.1	-1255.48
118.2	-1256.8
118.3	-1256.87
118.4	-1256.5
118.5	-1254.29
118.6	-1252.89
118.7	-1254.58
118.8	-1256.19
118.9	-1256.53
119	-1256.93
119.1	-1256.06
119.2	-1254.68
119.3	-1254.28
119.4	-1255.12
119.5	-1256.96
119.6	-1257.14
119.7	-1256.34
119.8	-1254.89
119.9	-1253.54
120	-1252.71
120.1	-1254.98
120.2	-1256.86
120.3	-1256.79
120.4	-1256.41
120.5	-1255.42
120.6	-1254.16
120.7	-1255.38
120.8	-1257.75
120.9	-1257.54
121	-1256.23
121.1	-1255.21
121.2	-1255.04
121.3	-1256.1
121.4	-1257.12
121.5	-1259.01
121.6	-1258.41
121.7	-1256.39
121.8	-1255.94
121.9	-1255.67
122	-1255.83
122.1	-1257.55
122.2	-1258.43
122.3	-1256.01
122.4	-1254.67
122.5	-1255.47
122.6	-1256.7
122.7	-1257.74
122.8	-1256.62
122.9	-1254.7
123	-1254.98
123.1	-1255.95
123.2	-1256.6
123.3	-1256.79
123.4	-1256.46
123.5	-1253.8
123.6	-1253.44
123.7	-1255.15
123.8	-1256.15
123.9	-1256.88
124	-1256.02
124.1	-1255.46
124.2	-1253.75
124.3	-1254.63
124.4	-1257.07
124.5	-1256.37
124.6	-1256.12
124.7	-1255.12
124.8	-1254.71
124.9	-1253.91
125	-1255.66
125.1	-1257.1
125.2	-1257.18
125.3	-1255.88
125.4	-1254.52
125.5	-1254.47
125.6	-1254.74
125.7	-1256
125.8	-1256.58
125.9	-1256.51
126	-1257.76
126.1	-1258.59
126.2	-1257.24
126.3	-1255.69
126.4	-1255.49
126.5	-1256.2
126.6	-1257.51
126.7	-1258.06
126.8	-1256.9
126.9	-1256.35
127	-1255.88
127.1	-1256.27
127.2	-1256.25
127.3	-1256.64
127.4	-1256.65
127.5	-1257.05
127.6	-1255.78
127.7	-1254.35
127.8	-1255.25
127.9	-1257.48
128	-1257.79
128.1	-1256.48
128.2	-1255.61
128.3	-1255.29
128.4	-1255.91
128.5	-1256.05
128.6	-1255.86
128.7	-1256.16
128.8	-1256.74
128.9	-1257.99
129	-1257.88
129.1	-1256.03
129.2	-1255.22
129.3	-1255.67
129.4	-1256.78
129.5	-1257.72
129.6	-1257.8
129.7	-1255.28
129.8	-1254.5
129.9	-1255.36
130	-1257.03
130.1	-1257.36
130.2	-1256.77
130.3	-1255.89
130.4	-1254.79
130.5	-1254.47
130.6	-1255.5
130.7	-1257.66
130.8	-1257.55
130.9	-1257.09
131	-1255.36
131.1	-1254.87
131.2	-1255.11
131.3	-1257.57
131.4	-1258.38
131.5	-1257.52
131.6	-1256.93
131.7	-1255.33
131.8	-1254.93
131.9	-1255.22
132	-1256.97
132.1	-1257.34
132.2	-1257.76
132.3	-1255.31
132.4	-1254.39
132.5	-1255.15
132.6	-1255.7
132.7	-1256.62
132.8	-1256.91
132.9	-1257.32
133	-1258.12
133.1	-1257
133.2	-1255.59
133.3	-1254.92
133.4	-1256.09
133.5	-1257.74
133.6	-1258.28
133.7	-1257.25
133.8	-1256.05
133.9	-1255.77
134	-1255.8
134.1	-1256.59
134.2	-1258.63
134.3	-1258.13
134.4	-1256.74
134.5	-1255.95
134.6	-1256.08
134.7	-1255.84
134.8	-1257.7
134.9	-1258.5
135	-1257.26
135.1	-1255.84
135.2	-1255.83
135.3	-1255.77
135.4	-1257.23
135.5	-1258.06
135.6	-1257.9
135.7	-1255.96
135.8	-1255.53
135.9	-1256.1
136	-1256.61
136.1	-1257.49
136.2	-1256.94
136.3	-1255.26
136.4	-1254.91
136.5	-1255.73
136.6	-1257.16
136.7	-1256.95
136.8	-1257.04
136.9	-1256.63
137	-1255.89
137.1	-1255.74
137.2	-1254.26
137.3	-1254.46
137.4	-1255.36
137.5	-1256.89
137.6	-1257.06
137.7	-1256.7
137.8	-1254.75
137.9	-1253.51
138	-1254.33
138.1	-1255.83
138.2	-1256.59
138.3	-1256.84
138.4	-1256.28
138.5	-1253.82
138.6	-1253.54
138.7	-1255.42
138.8	-1256.4
138.9	-1256.49
139	-1256.65
139.1	-1255.82
139.2	-1254.26
139.3	-1254.23
139.4	-1256.15
139.5	-1257.2
139.6	-1256.91
139.7	-1255.65
139.8	-1254.71
139.9	-1254.41
140	-1256.91
140.1	-1258.12
140.2	-1257.09
140.3	-1255.72
140.4	-1254.79
140.5	-1255.38
140.6	-1257.27
140.7	-1257.97
140.8	-1257.09
140.9	-1256.66
141	-1256.36
141.1	-1255.58
141.2	-1255.32
141.3	-1254.02
141.4	-1254.28
141.5	-1256.2
141.6	-1256.82
141.7	-1256.67
141.8	-1255.25
141.9	-1253.89
142	-1254.94
142.1	-1256.46
142.2	-1256.71
142.3	-1255.6
142.4	-1255.42
142.5	-1254.8
142.6	-1256.38
142.7	-1257.54
142.8	-1257.45
142.9	-1256.29
143	-1254.84
143.1	-1255.53
143.2	-1256.15
143.3	-1256.74
143.4	-1256.71
143.5	-1254.2
143.6	-1254.29
143.7	-1255.3
143.8	-1256.94
143.9	-1256.91
144	-1256.32
144.1	-1254.47
144.2	-1253.39
144.3	-1254.15
144.4	-1255.28
144.5	-1256.67
144.6	-1257.28
144.7	-1256.57
144.8	-1255.42
144.9	-1254.25
145	-1255.8
145.1	-1256.78
145.2	-1257.54
145.3	-1256.38
145.4	-1255.82
145.5	-1255.75
145.6	-1256.35
145.7	-1256.14
145.8	-1255.57
145.9	-1255.45
146	-1255.61
146.1	-1254.67
146.2	-1256.37
146.3	-1257.23
146.4	-1257.62
146.5	-1255.78
146.6	-1255.19
146.7	-1254.9
146.8	-1255.94
146.9	-1257.47
147	-1257.09
147.1	-1254.77
147.2	-1253.53
147.3	-1255.16
147.4	-1256.98
147.5	-1256.74
147.6	-1256.41
147.7	-1255.3
147.8	-1252.94
147.9	-1253.46
148	-1254.9
148.1	-1256.37
148.2	-1257.05
148.3	-1256.93
148.4	-1256.36
148.5	-1255.01
148.6	-1254.69
148.7	-1255.72
148.8	-1257.8
148.9	-1256.88
149	-1256.8
149.1	-1256.34
149.2	-1255.6
149.3	-1255.45
149.4	-1255.01
149.5	-1255.04
149.6	-1257.16
149.7	-1257.11
149.8	-1256.85
149.9	-1255.05
150	-1254.73
150.1	-1255.49
150.2	-1256.58
150.3	-1257.32
150.4	-1257.32
150.5	-1257.29
150.6	-1255.98
150.7	-1255.04
150.8	-1255.15
150.9	-1257.61
151	-1258.38
151.1	-1257.18
151.2	-1256.5
151.3	-1256.33
151.4	-1255.71
151.5	-1256.19
151.6	-1255.69
151.7	-1255.67
151.8	-1255.98
151.9	-1256.94
152	-1257.48
152.1	-1257.33
152.2	-1255.45
152.3	-1254.7
152.4	-1255.33
152.5	-1257.09
152.6	-1257.02
152.7	-1256.82
152.8	-1256.44
152.9	-1255.71
153	-1254.83
153.1	-1253.1
153.2	-1254.38
153.3	-1256.21
153.4	-1256.41
153.5	-1256.53
153.6	-1255.26
153.7	-1253.97
153.8	-1253.86
153.9	-1256.54
154	-1256.82
154.1	-1256.1
154.2	-1255.77
154.3	-1254.41
154.4	-1254.38
154.5	-1255.7
154.6	-1257.31
154.7	-1257.07
154.8	-1256.15
154.9	-1254.56
155	-1254.05
155.1	-1257.32
155.2	-1257.93
155.3	-1256.88
155.4	-1255.86
155.5	-1255.03
155.6	-1255.76
155.7	-1257.8
155.8	-1257.93
155.9	-1256.95
156	-1256.27
156.1	-1255.85
156.2	-1255.99
156.3	-1256.7
156.4	-1258.49
156.5	-1258.1
156.6	-1256.45
156.7	-1255.62
156.8	-1255.81
156.9	-1256.17
157	-1257.66
157.1	-1258.52
157.2	-1256.9
157.3	-1255.85
157.4	-1256.01
157.5	-1255.84
157.6	-1256.91
157.7	-1258.12
157.8	-1257.92
157.9	-1255.73
158	-1255.15
158.1	-1255.87
158.2	-1256.86
158.3	-1257.61
158.4	-1257.76
158.5	-1255.56
158.6	-1254.69
158.7	-1255.32
158.8	-1256.93
158.9	-1257.23
159	-1256.84
159.1	-1256.64
159.2	-1256.32
159.3	-1256.07
159.4	-1255.42
159.5	-1253.92
159.6	-1254.45
159.7	-1256.45
159.8	-1256.88
159.9	-1256.86
160	-1255.37
160.1	-1253.75
160.2	-1254.01
160.3	-1257.05
160.4	-1257.33
160.5	-1256.59
160.6	-1255.17
160.7	-1254.68
160.8	-1256.01
160.9	-1257.95
161	-1257.37
161.1	-1256.06
161.2	-1255.75
161.3	-1255.81
161.4	-1255.66
161.5	-1256.4
161.6	-1258.1
161.7	-1258.84
161.8	-1257.58
161.9	-1256.52
162	-1255.47
162.1	-1254.97
162.2	-1255.76
162.3	-1257.13
162.4	-1257.61
162.5	-1256.73
162.6	-1255.13
162.7	-1254.87
162.8	-1255.61
162.9	-1256.5
163	-1256.95
163.1	-1257.13
163.2	-1257.09
163.3	-1255.88
163.4	-1254.55
163.5	-1254.8
163.6	-1255.82
163.7	-1257.1
163.8	-1257.06
163.9	-1256.35
164	-1254.85
164.1	-1252.61
164.2	-1252.85
164.3	-1255.73
164.4	-1255.9
164.5	-1256.61
164.6	-1256.73
164.7	-1256.47
164.8	-1254.67
164.9	-1254.23
165	-1254.82
165.1	-1256.5
165.2	-1256.83
165.3	-1256.4
165.4	-1255.2
165.5	-1254.17
165.6	-1253.9
165.7	-1256.13
165.8	-1257.23
165.9	-1256.93
166	-1255.85
166.1	-1254.87
166.2	-1255.19
166.3	-1257.17
166.4	-1258.36
166.5	-1256.69
166.6	-1255.73
166.7	-1255.21
166.8	-1255.71
166.9	-1257.77
167	-1258.83
167.1	-1258.23
167.2	-1256.97
167.3	-1255.7
167.4	-1255.37
167.5	-1255.53
167.6	-1257.59
167.7	-1258.28
167.8	-1257.44
167.9	-1256.03
168	-1255.3
168.1	-1255.93
168.2	-1255.67
168.3	-1256.89
168.4	-1259.02
168.5	-1259.04
168.6	-1257.25
168.7	-1255.52
168.8	-1255.47
168.9	-1255.79
169	-1256.56
169.1	-1257.87
169.2	-1257.77
169.3	-1256.3
169.4	-1255.17
169.5	-1255.6
169.6	-1256.46
169.7	-1256.58
169.8	-1258.35
169.9	-1259.36
170	-1258.05
170.1	-1256.58
170.2	-1255.8
170.3	-1255.8
170.4	-1255.75
170.5	-1257.35
170.6	-1257.91
170.7	-1256.12
170.8	-1254.48
170.9	-1255.5
171	-1257.07
171.1	-1257.34
171.2	-1256.79
171.3	-1255.7
171.4	-1255.67
171.5	-1255.94
171.6	-1256.82
171.7	-1257.38
171.8	-1257.74
171.9	-1256.96
172	-1255.28
172.1	-1255.38
172.2	-1256.08
172.3	-1257.64
172.4	-1258.8
172.5	-1259.2
172.6	-1257.13
172.7	-1256.25
172.8	-1255.37
172.9	-1255.34
173	-1256.23
173.1	-1257.38
173.2	-1257.79
173.3	-1256.57
173.4	-1255.45
173.5	-1255.42
173.6	-1256.4
173.7	-1256.91
173.8	-1258.64
173.9	-1258.56
174	-1257.17
174.1	-1255.79
174.2	-1255.26
174.3	-1255.61
174.4	-1257.51
174.5	-1258.11
174.6	-1257.6
174.7	-1255.12
174.8	-1255.39
174.9	-1255.79
175	-1256.94
175.1	-1257.14
175.2	-1256.34
175.3	-1254.82
175.4	-1255.02
175.5	-1255.91
175.6	-1257.5
175.7	-1256.8
175.8	-1256.11
175.9	-1255.68
176	-1256.03
176.1	-1255.45
176.2	-1255.98
176.3	-1255.85
176.4	-1256.06
176.5	-1256.91
176.6	-1257.5
176.7	-1257.26
176.8	-1255.76
176.9	-1254.62
177	-1255.29
177.1	-1256.53
177.2	-1257.53
177.3	-1257.02
177.4	-1256.18
177.5	-1254.89
177.6	-1255.28
177.7	-1256.14
177.8	-1257.35
177.9	-1257.5
178	-1256.38
178.1	-1254.33
178.2	-1255.27
178.3	-1255.85
178.4	-1256.33
178.5	-1256.19
178.6	-1256.4
178.7	-1256.48
178.8	-1256.07
178.9	-1256.09
179	-1255.83
179.1	-1255.74
179.2	-1255.65
179.3	-1255.55
179.4	-1256.28
179.5	-1257.55
179.6	-1257.33
179.7	-1254.67
179.8	-1254.24
179.9	-1255.27
180	-1256.96
180.1	-1257.12
180.2	-1256.22
180.3	-1256.15
180.4	-1256.39
180.5	-1255.76
180.6	-1256.07
180.7	-1256.37
180.8	-1256.25
180.9	-1256.53
181	-1256.65
181.1	-1255.3
181.2	-1254.99
181.3	-1254.74
181.4	-1256.21
181.5	-1257.37
181.6	-1257.5
181.7	-1256.09
181.8	-1254.73
181.9	-1254.34
182	-1255.36
182.1	-1256.69
182.2	-1257.21
182.3	-1257.09
182.4	-1255.06
182.5	-1254.24
182.6	-1255.29
182.7	-1256.25
182.8	-1256.54
182.9	-1256.5
183	-1256.43
183.1	-1255.84
183.2	-1255.82
183.3	-1255.36
183.4	-1254.39
183.5	-1254.25
183.6	-1256.84
183.7	-1257.22
183.8	-1256.47
183.9	-1255.3
184	-1254.55
184.1	-1254.85
184.2	-1257.37
184.3	-1257.8
184.4	-1256.76
184.5	-1254.93
184.6	-1254.67
184.7	-1256.08
184.8	-1257.82
184.9	-1257.75
185	-1256.66
185.1	-1255.35
185.2	-1255.47
185.3	-1256.3
185.4	-1258.28
185.5	-1258.22
185.6	-1256.81
185.7	-1256.28
185.8	-1255.49
185.9	-1255.72
186	-1256.44
186.1	-1256.94
186.2	-1257.56
186.3	-1256.16
186.4	-1254.78
186.5	-1254.78
186.6	-1256.47
186.7	-1256.41
186.8	-1256.47
186.9	-1255.89
187	-1255.89
187.1	-1254.56
187.2	-1253.7
187.3	-1254.82
187.4	-1257.15
187.5	-1256.33
187.6	-1256.31
187.7	-1255.33
187.8	-1253.98
187.9	-1252.41
188	-1254.37
188.1	-1255.93
188.2	-1256.49
188.3	-1256.85
188.4	-1256.71
188.5	-1254.79
188.6	-1254.22
188.7	-1255.71
188.8	-1257.84
188.9	-1256.82
189	-1256.01
189.1	-1255.41
189.2	-1255.4
189.3	-1257.78
189.4	-1258.49
189.5	-1257.25
189.6	-1256.34
189.7	-1255.28
189.8	-1255.72
189.9	-1256.59
190	-1258.08
190.1	-1257.17
190.2	-1255.85
190.3	-1256.03
190.4	-1256.32
190.5	-1256.46
190.6	-1258.16
190.7	-1258.96
190.8	-1257.12
190.9	-1255.72
191	-1255.71
191.1	-1255.56
191.2	-1256.75
191.3	-1257.93
191.4	-1257.44
191.5	-1255.9
191.6	-1255.67
191.7	-1255.45
191.8	-1256.24
191.9	-1257.34
192	-1258.66
192.1	-1257.9
192.2	-1256.24
192.3	-1255.16
192.4	-1255.35
192.5	-1255.38
192.6	-1258.05
192.7	-1258.81
192.8	-1257.55
192.9	-1256
193	-1255.72
193.1	-1254.62
193.2	-1255.37
193.3	-1255.15
193.4	-1256.21
193.5	-1257.61
193.6	-1257.45
193.7	-1255.38
193.8	-1254.61
193.9	-1255.41
194	-1256.9
194.1	-1257.43
194.2	-1257.41
194.3	-1254.61
194.4	-1253.92
194.5	-1255.51
194.6	-1256.88
194.7	-1257.68
194.8	-1256.6
194.9	-1254.54
195	-1254.62
195.1	-1255.2
195.2	-1256.68
195.3	-1257.04
195.4	-1256.9
195.5	-1255.51
195.6	-1252.73
195.7	-1254.16
195.8	-1255.35
195.9	-1256.93
196	-1257.19
196.1	-1257.32
196.2	-1255.71
196.3	-1254.68
196.4	-1255
196.5	-1256.07
196.6	-1257.15
196.7	-1257.11
196.8	-1255.84
196.9	-1254.72
197	-1253.34
197.1	-1254.77
197.2	-1256.75
197.3	-1257.6
197.4	-1256.9
197.5	-1255.69
197.6	-1254.85
197.7	-1255.07
197.8	-1257.19
197.9	-1257.54
198	-1256.85
198.1	-1255.64
198.2	-1255.27
198.3	-1255.41
198.4	-1257.11
198.5	-1258.07
198.6	-1257.02
198.7	-1255.61
198.8	-1255.22
198.9	-1255.87
199	-1256.57
199.1	-1258.02
199.2	-1259.06
199.3	-1257.56
199.4	-1256.66
199.5	-1255.53
199.6	-1255.55
199.7	-1255.6
199.8	-1256.3
[truncated: 2,636 more rows]

## Sheet: Fig 2.j
structure	Mo ratio	Formation Energy (eV/atom)
H-mos2	0.333333	-0.809814
Mo	1	0
mosmos	0.5	0.0196027
mos_fromdb	0.5	-0.158213
S	0	0
smomomomos	0.666667	-0.186321
smomomos	0.6	-0.264799
smomos	0.5	-0.411276

## Sheet: Fig 2.l
Wave_Vector_DFT	Frequency_DFT_THz	Wave_Vector_MLP	Frequency_MLP_THz
0	0	0	0
0.001077	-0.002421	0.001077	0.018185
0.002154	-0.003939	0.002154	0.036477
0.003231	-0.002316	0.003231	0.05498
0.004308	0.007962	0.004308	0.073795
0.005385	0.015617	0.005385	0.093014
0.006462	0.024546	0.006462	0.112722
0.007539	0.034895	0.007539	0.132991
0.008616	0.046671	0.008616	0.153885
0.009694	0.059849	0.009694	0.175457
0.010771	0.074389	0.010771	0.197747
0.011848	0.090245	0.011848	0.220787
0.012925	0.107369	0.012925	0.244597
0.014002	0.125709	0.014002	0.26919
0.015079	0.145212	0.015079	0.294569
0.016156	0.165824	0.016156	0.32073
0.017233	0.187492	0.017233	0.347667
0.01831	0.210164	0.01831	0.375363
0.019387	0.233787	0.019387	0.403802
0.020464	0.25831	0.020464	0.432962
0.021541	0.283686	0.021541	0.46282
0.022618	0.309865	0.022618	0.493349
0.023695	0.336804	0.023695	0.524522
0.024772	0.364457	0.024772	0.556312
0.02585	0.392784	0.02585	0.588691
0.026927	0.421745	0.026927	0.621629
0.028004	0.451301	0.028004	0.655099
0.029081	0.481418	0.029081	0.689072
0.030158	0.51206	0.030158	0.72352
0.031235	0.543197	0.031235	0.758417
0.032312	0.574798	0.032312	0.793737
0.033389	0.606835	0.033389	0.829453
0.034466	0.639279	0.034466	0.865541
0.035543	0.672108	0.035543	0.901978
0.03662	0.705295	0.03662	0.938739
0.037697	0.738819	0.037697	0.975802
0.038774	0.77266	0.038774	1.01315
0.039851	0.806796	0.039851	1.05075
0.040928	0.84121	0.040928	1.0886
0.042006	0.875883	0.042006	1.12667
0.043083	0.9108	0.043083	1.16494
0.04416	0.945944	0.04416	1.2034
0.045237	0.981301	0.045237	1.24202
0.046314	1.01686	0.046314	1.2808
0.047391	1.0526	0.047391	1.31972
0.048468	1.08852	0.048468	1.35875
0.049545	1.1246	0.049545	1.3979
0.050622	1.16082	0.050622	1.43714
0.051699	1.1972	0.051699	1.47646
0.052776	1.2337	0.052776	1.51585
0.053853	1.27032	0.053853	1.55529
0.05493	1.30705	0.05493	1.59477
0.056007	1.34389	0.056007	1.63428
0.057084	1.38083	0.057084	1.67382
0.058161	1.41785	0.058161	1.71336
0.059238	1.45496	0.059238	1.7529
0.060316	1.49213	0.060316	1.79243
0.061393	1.52938	0.061393	1.83194
0.06247	1.56669	0.06247	1.87141
0.063547	1.60405	0.063547	1.91084
0.064624	1.64146	0.064624	1.95022
0.065701	1.67891	0.065701	1.98954
0.066778	1.71639	0.066778	2.0288
0.067855	1.75391	0.067855	2.06797
0.068932	1.79146	0.068932	2.10705
0.070009	1.82903	0.070009	2.14604
0.071086	1.86661	0.071086	2.18492
0.072163	1.90421	0.072163	2.22369
0.07324	1.94182	0.07324	2.26232
0.074317	1.97942	0.074317	2.30083
0.075394	2.01702	0.075394	2.33918
0.076471	2.05462	0.076471	2.37738
0.077549	2.09221	0.077549	2.41539
0.078626	2.12978	0.078626	2.45322
0.079703	2.16733	0.079703	2.49083
0.08078	2.20486	0.08078	2.5282
0.081857	2.24236	0.081857	2.5653
0.082934	2.27984	0.082934	2.60208
0.084011	2.31727	0.084011	2.63847
0.085088	2.35467	0.085088	2.67436
0.086165	2.39202	0.086165	2.70961
0.087242	2.42932	0.087242	2.74397
0.088319	2.46653	0.088319	2.77703
0.089396	2.48908	0.089396	2.80816
0.090473	2.49917	0.090473	2.83652
0.09155	2.50895	0.09155	2.86136
0.092628	2.51844	0.092628	2.88257
0.093704	2.52767	0.093704	2.90079
0.094782	2.53666	0.094782	2.91688
0.095859	2.54542	0.095859	2.93156
0.096936	2.55399	0.096936	2.94527
0.098013	2.56238	0.098013	2.95832
0.09909	2.57061	0.09909	2.9709
0.100167	2.5787	0.100167	2.98313
0.101244	2.58667	0.101244	2.99509
0.102321	2.59455	0.102321	3.00685
0.103398	2.60234	0.103398	3.01845
0.104475	2.61007	0.104475	3.02993
0.105552	2.61775	0.105552	3.04133
0.106629	2.62542	0.106629	3.05266
0.107706	2.63308	0.107706	3.06396
0.108783	2.64075	0.108783	3.07524
0.10986	2.64845	0.10986	3.08651
0.110937	2.65619	0.110937	3.09781
0.112015	2.66399	0.112015	3.10914
0.113092	2.67187	0.113092	3.12051
0.114169	2.67984	0.114169	3.13194
0.115246	2.68791	0.115246	3.14344
0.116323	2.69609	0.116323	3.15502
0.1174	2.7044	0.1174	3.16669
0.118477	2.71285	0.118477	3.17846
0.119554	2.72145	0.119554	3.19034
0.120631	2.73021	0.120631	3.20234
0.121708	2.73913	0.121708	3.21445
0.122785	2.74823	0.122785	3.2267
0.123862	2.75752	0.123862	3.23908
0.124939	2.76699	0.124939	3.2516
0.126016	2.77667	0.126016	3.26426
0.127093	2.78654	0.127093	3.27707
0.128171	2.79663	0.128171	3.29003
0.129248	2.80693	0.129248	3.30315
0.130325	2.81744	0.130325	3.31641
0.131402	2.82818	0.131402	3.32984
0.132479	2.83914	0.132479	3.34342
0.133556	2.85032	0.133556	3.35716
0.134633	2.86172	0.134633	3.37106
0.13571	2.87336	0.13571	3.38511
0.136787	2.88522	0.136787	3.39932
0.137864	2.89732	0.137864	3.41369
0.138941	2.90964	0.138941	3.42821
0.140018	2.92218	0.140018	3.44287
0.141095	2.93496	0.141095	3.45769
0.142172	2.94796	0.142172	3.47266
0.143249	2.96118	0.143249	3.48777
0.144326	2.97462	0.144326	3.50301
0.145404	2.98828	0.145404	3.51839
0.146481	3.00216	0.146481	3.53391
0.147558	3.01624	0.147558	3.54955
0.148635	3.03054	0.148635	3.56532
0.149712	3.04504	0.149712	3.5812
0.150789	3.05974	0.150789	3.5972
0.151866	3.07464	0.151866	3.6133
0.152943	3.08973	0.152943	3.62951
0.15402	3.10501	0.15402	3.64581
0.155097	3.12048	0.155097	3.66221
0.156174	3.13612	0.156174	3.6787
0.157251	3.15193	0.157251	3.69526
0.158328	3.16791	0.158328	3.7119
0.159405	3.18406	0.159405	3.72861
0.160483	3.20037	0.160483	3.74538
0.161559	3.21682	0.161559	3.76221
0.162637	3.23342	0.162637	3.77908
0.163714	3.25017	0.163714	3.796
0.164791	3.26704	0.164791	3.81296
0.165868	3.28405	0.165868	3.82995
0.166945	3.30118	0.166945	3.84696
0.168022	3.31843	0.168022	3.86399
0.169099	3.33579	0.169099	3.88103
0.170176	3.35325	0.170176	3.89807
0.171253	3.37082	0.171253	3.91512
0.17233	3.38848	0.17233	3.93215
0.173407	3.40622	0.173407	3.94917
0.174484	3.42405	0.174484	3.96617
0.175561	3.44195	0.175561	3.98314
0.176638	3.45992	0.176638	4.00007
0.177715	3.47796	0.177715	4.01697
0.178792	3.49605	0.178792	4.03381
0.17987	3.51419	0.17987	4.0506
0.180947	3.53237	0.180947	4.06733
0.182024	3.5506	0.182024	4.084
0.183101	3.56886	0.183101	4.10059
0.184178	3.58714	0.184178	4.1171
0.185255	3.60545	0.185255	4.13353
0.186332	3.62377	0.186332	4.14986
0.187409	3.6421	0.187409	4.16609
0.188486	3.66043	0.188486	4.18222
0.189563	3.67876	0.189563	4.19824
0.19064	3.69707	0.19064	4.21414
0.191717	3.71538	0.191717	4.22992
0.192794	3.73366	0.192794	4.24557
0.193871	3.75191	0.193871	4.26107
0.194948	3.77013	0.194948	4.27644
0.196026	3.78832	0.196026	4.29166
0.197103	3.80645	0.197103	4.30672
0.19818	3.82454	0.19818	4.32162
0.199257	3.84256	0.199257	4.33635
0.200334	3.86053	0.200334	4.35091
0.201411	3.87842	0.201411	4.36528
0.202488	3.89623	0.202488	4.37946
0.203565	3.91397	0.203565	4.39345
0.204642	3.93161	0.204642	4.40723
0.205719	3.94916	0.205719	4.4208
0.206796	3.9666	0.206796	4.43416
0.207873	3.98394	0.207873	4.44728
0.20895	4.00115	0.20895	4.46017
0.210027	4.01825	0.210027	4.47282
0.211105	4.03521	0.211105	4.48522
0.212181	4.05202	0.212181	4.49735
0.213259	4.06869	0.213259	4.50921
0.214336	4.08521	0.214336	4.52079
0.215413	4.10155	0.215413	4.53207

## Sheet: Fig 3.j
Wave_Vector_DFT	Frequency_DFT_THz	Wave_Vector_MLP	Frequency_MLP_THz
0	-0.643055	0	-0.01625
0.001593	-0.638091	0.001593	-0.114772
0.003186	-0.623107	0.003186	-0.146434
0.004779	-0.597831	0.004779	-0.160261
0.006372	-0.561857	0.006372	-0.163822
0.007966	-0.514875	0.007966	-0.160311
0.009559	-0.457765	0.009559	-0.15114
0.011152	-0.396752	0.011152	-0.13649
0.012745	-0.348512	0.012745	-0.115152
0.014338	-0.322419	0.014338	-0.082646
0.015931	-0.309472	0.015931	0.025022
0.017524	-0.300905	0.017524	0.095474
0.019117	-0.292221	0.019117	0.136626
0.02071	-0.280876	0.02071	0.171247
0.022304	-0.264926	0.022304	0.20285
0.023897	-0.242254	0.023897	0.232805
0.02549	-0.209652	0.02549	0.261811
0.027083	-0.160148	0.027083	0.290281
0.028676	-0.059206	0.028676	0.318476
0.030269	0.150548	0.030269	0.346574
0.031862	0.230203	0.031862	0.374699
0.033455	0.295895	0.033455	0.402936
0.035048	0.35548	0.035048	0.431345
0.036641	0.41158	0.036641	0.459965
0.038235	0.465376	0.038235	0.488821
0.039828	0.517472	0.039828	0.517923
0.041421	0.5682	0.041421	0.547271
0.043014	0.617747	0.043014	0.576858
0.044607	0.666215	0.044607	0.606668
0.0462	0.713662	0.0462	0.63668
0.047793	0.760113	0.047793	0.666867
0.049386	0.805581	0.049386	0.697197
0.050979	0.850066	0.050979	0.727635
0.052573	0.893569	0.052573	0.758141
0.054166	0.936089	0.054166	0.788674
0.055759	0.977629	0.055759	0.819188
0.057352	1.0182	0.057352	0.849636
0.058945	1.0578	0.058945	0.879967
0.060538	1.09646	0.060538	0.91013
0.062131	1.13419	0.062131	0.940068
0.063724	1.17099	0.063724	0.969724
0.065317	1.20689	0.065317	0.999035
0.06691	1.24187	0.06691	1.02793
0.068504	1.27591	0.068504	1.05633
0.070097	1.30899	0.070097	1.08413
0.07169	1.34101	0.07169	1.11117
0.073283	1.37179	0.073283	1.13724
0.074876	1.40093	0.074876	1.16186
0.076469	1.42745	0.076469	1.18406
0.078062	1.4486	0.078062	1.20137
0.079655	1.4576	0.079655	1.2085
0.079655	1.4576	0.079655	1.2085
0.081492	1.45751	0.081492	1.20925
0.083328	1.45724	0.083328	1.21148
0.085164	1.45682	0.085164	1.21518
0.087001	1.45628	0.087001	1.22033
0.088837	1.45567	0.088837	1.22689
0.090673	1.45503	0.090673	1.23483
0.09251	1.45445	0.09251	1.24409
0.094346	1.45398	0.094346	1.25459
0.096182	1.45372	0.096182	1.26628
0.098018	1.45374	0.098018	1.27905
0.099855	1.45412	0.099855	1.29281
0.101691	1.45494	0.101691	1.30743
0.103527	1.45624	0.103527	1.32278
0.105364	1.45808	0.105364	1.33868
0.1072	1.46046	0.1072	1.35496
0.109036	1.46338	0.109036	1.37138
0.110873	1.4668	0.110873	1.38768
0.112709	1.47065	0.112709	1.40353
0.114545	1.47481	0.114545	1.41854
0.116382	1.47913	0.116382	1.43226
0.118218	1.48339	0.118218	1.44415
0.120054	1.48728	0.120054	1.4536
0.121891	1.49043	0.121891	1.46001
0.123727	1.49229	0.123727	1.46284
0.125563	1.49222	0.125563	1.46175
0.1274	1.48935	0.1274	1.45669
0.129236	1.48278	0.129236	1.44794
0.131072	1.47175	0.131072	1.43602
0.132909	1.45597	0.132909	1.42163
0.134745	1.43596	0.134745	1.4055
0.136581	1.41287	0.136581	1.38831
0.138418	1.38807	0.138418	1.37068
0.140254	1.36284	0.140254	1.35309
0.14209	1.33821	0.14209	1.33596
0.143927	1.31492	0.143927	1.3196
0.145763	1.29352	0.145763	1.30425
0.147599	1.27436	0.147599	1.29007
0.149435	1.25763	0.149435	1.27716
0.151272	1.24344	0.151272	1.26559
0.153108	1.23175	0.153108	1.25536
0.154945	1.22246	0.154945	1.24644
0.156781	1.2154	0.156781	1.2388
0.158617	1.2103	0.158617	1.23235
0.160453	1.20688	0.160453	1.22702
0.16229	1.20479	0.16229	1.22271
0.164126	1.2037	0.164126	1.21933
0.165962	1.20328	0.165962	1.2168
0.167799	1.20322	0.167799	1.21505
0.169635	1.20328	0.169635	1.21402
0.171471	1.20332	0.171471	1.21368
0.171471	1.20332	0.171471	1.21368
0.173065	1.19238	0.173065	1.2138
0.174658	1.16271	0.174658	1.21415
0.176251	1.12001	0.176251	1.21472
0.177844	1.06837	0.177844	1.21549
0.179437	1.01012	0.179437	1.21644
0.18103	0.94654	0.18103	1.2175
0.182623	0.878356	0.182623	1.21864
0.184216	0.805984	0.184216	1.21976
0.185809	0.72961	0.185809	1.22076
0.187402	0.64919	0.187402	1.22147
0.188996	0.564363	0.188996	1.22163
0.190589	0.474184	0.190589	1.22083
0.192182	0.376365	0.192182	1.21841
0.193775	0.2644	0.193775	1.21355
0.195368	0.102274	0.195368	1.2056
0.196961	-0.189777	0.196961	1.19437
0.198554	-0.262689	0.198554	1.18006
0.200147	-0.296923	0.200147	1.16283
0.20174	-0.305466	0.20174	1.14274
0.203334	-0.290582	0.203334	1.11972
0.204927	-0.248436	0.204927	1.09366
0.20652	-0.15973	0.20652	1.06441
0.208113	0.153731	0.208113	1.03182
0.209706	0.29149	0.209706	0.995696
0.211299	0.396877	0.211299	0.95586
0.212892	0.489944	0.212892	0.91209
0.214485	0.575365	0.214485	0.86411
0.216078	0.654664	0.216078	0.811553
0.217671	0.728032	0.217671	0.753894
0.219265	0.79422	0.219265	0.690344
0.220858	0.845267	0.220858	0.61965
0.222451	0.822994	0.222451	0.539652
0.224044	0.719463	0.224044	0.446133
0.225637	0.584923	0.225637	0.32875
0.22723	0.408476	0.22723	0.137871
0.228823	-0.067028	0.228823	-0.259867
0.230416	-0.412265	0.230416	-0.388496
0.232009	-0.572823	0.232009	-0.480213
0.233602	-0.691219	0.233602	-0.55318
0.235196	-0.786048	0.235196	-0.613698
0.236789	-0.864546	0.236789	-0.664818
0.238382	-0.930396	0.238382	-0.70827
0.239975	-0.98575	0.239975	-0.745133
0.241568	-1.03198	0.241568	-0.776123
0.243161	-1.06998	0.243161	-0.801732
0.244754	-1.10041	0.244754	-0.822305
0.246347	-1.12368	0.246347	-0.838088
0.247941	-1.14011	0.247941	-0.849252
0.249534	-1.1499	0.249534	-0.855907
0.251127	-1.15315	0.251127	-0.858119
0.251127	-1.15315	0.251127	-0.858119
0.252963	-1.14812	0.252963	-0.854986
0.254799	-1.13292	0.254799	-0.84554
0.256636	-1.10721	0.256636	-0.829635
0.258472	-1.07037	0.258472	-0.807005
0.260308	-1.02136	0.260308	-0.777233
0.262145	-0.958602	0.262145	-0.739683
0.263981	-0.879481	0.263981	-0.693383
0.265817	-0.779481	0.265817	-0.636795
0.267654	-0.649641	0.267654	-0.567315
0.26949	-0.466603	0.26949	-0.479983
0.271326	0.065981	0.271326	-0.362985
0.273163	0.493029	0.273163	-0.163273
0.274999	0.705144	0.274999	0.290153
0.276835	0.874877	0.276835	0.447232
0.278672	1.02266	0.278672	0.565698
0.280508	1.1363	0.280508	0.665732
0.282344	1.0857	0.282344	0.721372
0.284181	1.03372	0.284181	0.670263
0.286017	0.980816	0.286017	0.616695
0.287853	0.927064	0.287853	0.561368
0.289689	0.872497	0.289689	0.504114
0.291526	0.817134	0.291526	0.444525
0.293362	0.760977	0.293362	0.38181
0.295198	0.704004	0.295198	0.314363
0.297035	0.646153	0.297035	0.238418
0.298871	0.587302	0.298871	0.140991
0.300707	0.527232	0.300707	-0.10993
0.302544	0.46555	0.302544	-0.197788
0.30438	0.401543	0.30438	-0.247705
0.306216	0.333828	0.306216	-0.281037
0.308053	0.259334	0.308053	-0.303689
0.309889	0.16886	0.309889	-0.318394
0.311725	-0.070873	0.311725	-0.326726
0.313562	-0.183553	0.313562	-0.329717
0.315398	-0.240721	0.315398	-0.328111
0.317234	-0.280008	0.317234	-0.322483
0.319071	-0.309723	0.319071	-0.313304
0.320907	-0.334359	0.320907	-0.300979
0.322743	-0.357775	0.322743	-0.285866
0.32458	-0.38426	0.32458	-0.268296
0.326416	-0.417872	0.326416	-0.248581
0.328252	-0.458897	0.328252	-0.227026
0.330089	-0.502131	0.330089	-0.203937
0.331925	-0.541798	0.331925	-0.179637
0.333761	-0.575016	0.333761	-0.154491
0.335597	-0.601087	0.335597	-0.128955
0.337434	-0.620286	0.337434	-0.103662
0.33927	-0.633245	0.33927	-0.079515
0.341106	-0.640654	0.341106	-0.056738
0.342943	-0.643055	0.342943	-0.01625
0	-0.122315	0	0.003877
0.001593	-0.158731	0.001593	0.039439
0.003186	-0.184255	0.003186	0.083973
0.004779	-0.190123	0.004779	0.128903
0.006372	-0.188097	0.006372	0.175204
0.007966	-0.180854	0.007966	0.22288
0.009559	-0.159653	0.009559	0.271632
0.011152	-0.078548	0.011152	0.321077
0.012745	0.193094	0.012745	0.370872
0.014338	0.326485	0.014338	0.42075
0.015931	0.438628	0.015931	0.47052
0.017524	0.536998	0.017524	0.520046
0.019117	0.625969	0.019117	0.569237
0.02071	0.708225	0.02071	0.618029
0.022304	0.785408	0.022304	0.666379
0.023897	0.858535	0.023897	0.714257
0.02549	0.928244	0.02549	0.761642
0.027083	0.994937	0.027083	0.808517
0.028676	1.05887	0.028676	0.854873
0.030269	1.1202	0.030269	0.900702
0.031862	1.17902	0.031862	0.945997
0.033455	1.23537	0.033455	0.990753
0.035048	1.28929	0.035048	1.03497
0.036641	1.34075	0.036641	1.07863
0.038235	1.38974	0.038235	1.12175
0.039828	1.43623	0.039828	1.16431
0.041421	1.48019	0.041421	1.20632
0.043014	1.52156	0.043014	1.24777
0.044607	1.5603	0.044607	1.28866
0.0462	1.5963	0.0462	1.32898
0.047793	1.6291	0.047793	1.36875
0.049386	1.64905	0.049386	1.40795
0.050979	1.62869	0.050979	1.44658
0.052573	1.60947	0.052573	1.48465
0.054166	1.59666	0.054166	1.52211
0.055759	1.59079	0.055759	1.5586
0.057352	1.59188	0.057352	1.5619
0.058945	1.59966	0.058945	1.54348
0.060538	1.61356	0.060538	1.52437
0.062131	1.63265	0.062131	1.50479
0.063724	1.65531	0.063724	1.48479
0.065317	1.67811	0.065317	1.46442
0.06691	1.69239	0.06691	1.44369
0.068504	1.68768	0.068504	1.42266
0.070097	1.66991	0.070097	1.40138
0.07169	1.64742	0.07169	1.37994
0.073283	1.62332	0.073283	1.35854
0.074876	1.59898	0.074876	1.33758
0.076469	1.57575	0.076469	1.31804
0.078062	1.55652	0.078062	1.30233
0.079655	1.54815	0.079655	1.29573
0.079655	1.54815	0.079655	1.29573
0.081492	1.54892	0.081492	1.29639
0.083328	1.55121	0.083328	1.29839
0.085164	1.55501	0.085164	1.3017
0.087001	1.56026	0.087001	1.30631
0.088837	1.56692	0.088837	1.31219
0.090673	1.57491	0.090673	1.31931
0.09251	1.58417	0.09251	1.32761
0.094346	1.59461	0.094346	1.33705
0.096182	1.60613	0.096182	1.34756
0.098018	1.61864	0.098018	1.35906
0.099855	1.63201	0.099855	1.37146
0.101691	1.64612	0.101691	1.38465
0.103527	1.66084	0.103527	1.39853
0.105364	1.67602	0.105364	1.41294
0.1072	1.69149	0.1072	1.42772
0.109036	1.70707	0.109036	1.44269
0.110873	1.72255	0.110873	1.45762
0.112709	1.73765	0.112709	1.47226
0.114545	1.75199	0.114545	1.4863
0.116382	1.76499	0.116382	1.49941
0.118218	1.77564	0.118218	1.51115
0.120054	1.78216	0.120054	1.52105
0.121891	1.78164	0.121891	1.52859
0.123727	1.77132	0.123727	1.5332
0.125563	1.75184	0.125563	1.53435
0.1274	1.72724	0.1274	1.53174
0.129236	1.70154	0.129236	1.52532
0.131072	1.67729	0.131072	1.51546
0.132909	1.65563	0.132909	1.50278
0.134745	1.63653	0.134745	1.48806
0.136581	1.61917	0.136581	1.47208
0.138418	1.60262	0.138418	1.4555
0.140254	1.58623	0.140254	1.43889
0.14209	1.56977	0.14209	1.4227
0.143927	1.55333	0.143927	1.40725
0.145763	1.53722	0.145763	1.39281
0.147599	1.52177	0.147599	1.37952
0.149435	1.50728	0.149435	1.36751
0.151272	1.49398	0.151272	1.35682
0.153108	1.48202	0.153108	1.34746
0.154945	1.47149	0.154945	1.33938
0.156781	1.46237	0.156781	1.33254
0.158617	1.45464	0.158617	1.32685
0.160453	1.4482	0.160453	1.32221
0.16229	1.44295	0.16229	1.31851
0.164126	1.4388	0.164126	1.31566
0.165962	1.43566	0.165962	1.31355
0.167799	1.43347	0.167799	1.3121
0.169635	1.43217	0.169635	1.31126
0.171471	1.43174	0.171471	1.31099
0.171471	1.43174	0.171471	1.31099
0.173065	1.43803	0.173065	1.31069
0.174658	1.45373	0.174658	1.30979
0.176251	1.47313	0.176251	1.3083
0.177844	1.49209	0.177844	1.3062
0.179437	1.50827	0.179437	1.30349
0.18103	1.52048	0.18103	1.30016
0.182623	1.52818	0.182623	1.29623
0.184216	1.53134	0.184216	1.29168
0.185809	1.53027	0.185809	1.28654
0.187402	1.52557	0.187402	1.28088
0.188996	1.51796	0.188996	1.27482
0.190589	1.50818	0.190589	1.26864
0.192182	1.49698	0.192182	1.26282
0.193775	1.48499	0.193775	1.25799
0.195368	1.4728	0.195368	1.25461
0.196961	1.46088	0.196961	1.25262
0.198554	1.44961	0.198554	1.2516
0.200147	1.43929	0.200147	1.25113
0.20174	1.43007	0.20174	1.25091
0.203334	1.42195	0.203334	1.25076
0.204927	1.41467	0.204927	1.25056
0.20652	1.40752	0.20652	1.25026
0.208113	1.39885	0.208113	1.24983
0.209706	1.38529	0.209706	1.24927
0.211299	1.36126	0.211299	1.24858
0.212892	1.32222	0.212892	1.24778
0.214485	1.26885	0.214485	1.24691
0.216078	1.2044	0.216078	1.24599
0.217671	1.13134	0.217671	1.24507
0.219265	1.05157	0.219265	1.24417
0.220858	0.972251	0.220858	1.24334
0.222451	0.949433	0.222451	1.24261
0.224044	0.986984	0.224044	1.242
0.225637	1.02669	0.225637	1.24155
0.22723	1.05937	0.22723	1.24127
0.228823	1.08266	0.228823	1.24117
0.230416	1.09564	0.230416	1.24126
0.232009	1.09844	0.232009	1.24152
0.233602	1.09216	0.233602	1.24195
0.235196	1.07861	0.235196	1.24252
0.236789	1.0598	0.236789	1.2432
0.238382	1.0377	0.238382	1.24396
0.239975	1.01404	0.239975	1.24477
0.241568	0.990363	0.241568	1.24558
0.243161	0.967967	0.243161	1.24635
0.244754	0.947986	0.244754	1.24704
0.246347	0.931379	0.246347	1.24762
0.247941	0.918928	0.247941	1.24806
0.249534	0.911215	0.249534	1.24833
0.251127	0.908602	0.251127	1.24842
0.251127	0.908602	0.251127	1.24842
0.252963	0.90904	0.252963	1.24605
0.254799	0.910432	0.254799	1.23898
0.256636	0.913008	0.256636	1.22735
0.258472	0.917129	0.258472	1.21134
0.260308	0.923252	0.260308	1.1912
0.262145	0.931889	0.262145	1.1672
0.263981	0.94356	0.263981	1.13965
0.265817	0.95875	0.265817	1.10882
0.267654	0.977866	0.267654	1.075
0.26949	1.00121	0.26949	1.03844
0.271326	1.02895	0.271326	0.999386
0.273163	1.06114	0.273163	0.958045
0.274999	1.09769	0.274999	0.914611
0.276835	1.13837	0.276835	0.869252
0.278672	1.1786	0.278672	0.822124
0.280508	1.1559	0.280508	0.773463
0.282344	1.2674	0.282344	0.756082
0.284181	1.33236	0.284181	0.835562
0.286017	1.3899	0.286017	0.909363
0.287853	1.44817	0.287853	0.977774
0.289689	1.50624	0.289689	1.04146
0.291526	1.50824	0.291526	1.10091
0.293362	1.46229	0.293362	1.15648
0.295198	1.41446	0.295198	1.20843
0.297035	1.36556	0.297035	1.22425
0.298871	1.31573	0.298871	1.17901
0.300707	1.265	0.300707	1.13328
0.302544	1.21339	0.302544	1.08709
0.30438	1.16082	0.30438	1.04048
0.306216	1.10713	0.306216	0.993454
0.308053	1.05184	0.308053	0.946051
0.309889	0.993694	0.309889	0.898288
0.311725	0.930115	0.311725	0.850186
0.313562	0.859271	0.313562	0.801766
0.315398	0.782214	0.315398	0.753051
0.317234	0.700141	0.317234	0.704061
0.319071	0.613248	0.319071	0.654816
0.320907	0.521122	0.320907	0.605337
0.322743	0.423121	0.322743	0.555643
0.32458	0.318877	0.32458	0.505754
0.326416	0.208193	0.326416	0.45569
0.328252	0.074519	0.328252	0.405469
0.330089	-0.124057	0.330089	0.35511
0.331925	-0.159937	0.331925	0.304634
0.333761	-0.172249	0.333761	0.254058
0.335597	-0.17423	0.335597	0.203404
0.337434	-0.170322	0.337434	0.152692
0.33927	-0.161317	0.33927	0.101938
0.341106	-0.144305	0.341106	0.051099
0.342943	-0.122315	0.342943	0.003877
0	-0.086766	0	0.014279
0.001593	-0.105465	0.001593	0.138647
0.003186	-0.081473	0.003186	0.211994
0.004779	0.071374	0.004779	0.278972
0.006372	0.168808	0.006372	0.343982
0.007966	0.257246	0.007966	0.408388
0.009559	0.344749	0.009559	0.472714
0.011152	0.432078	0.011152	0.537166
0.012745	0.519295	0.012745	0.601815
0.014338	0.606173	0.014338	0.666666
0.015931	0.692289	0.015931	0.731692
0.017524	0.777148	0.017524	0.796854
0.019117	0.860288	0.019117	0.862103
0.02071	0.941341	0.02071	0.927389
0.022304	1.02004	0.022304	0.992657
0.023897	1.0962	0.023897	1.05786
0.02549	1.16968	0.02549	1.12294
0.027083	1.24042	0.027083	1.18785
0.028676	1.30835	0.028676	1.25253
0.030269	1.37345	0.030269	1.31694
0.031862	1.43569	0.031862	1.38102
0.033455	1.49506	0.033455	1.44472
0.035048	1.55153	0.035048	1.50797
0.036641	1.60502	0.036641	1.57067
0.038235	1.65528	0.038235	1.63259
0.039828	1.70162	0.039828	1.69192
0.041421	1.74165	0.041421	1.71022
0.043014	1.76592	0.043014	1.70067
0.044607	1.75576	0.044607	1.68899
0.0462	1.7237	0.0462	1.6761
0.047793	1.68959	0.047793	1.6622
0.049386	1.6691	0.049386	1.6474
0.050979	1.69171	0.050979	1.63179
0.052573	1.71697	0.052573	1.61545
0.054166	1.74012	0.054166	1.59849
0.055759	1.76085	0.055759	1.58137
0.057352	1.77901	0.057352	1.59636
0.058945	1.79414	0.058945	1.63206
0.060538	1.80443	0.060538	1.66751
0.062131	1.80429	0.062131	1.70254
0.063724	1.79169	0.063724	1.73715
0.065317	1.77637	0.065317	1.77137
0.06691	1.76968	0.06691	1.80521
0.068504	1.78116	0.068504	1.83871
0.070097	1.80222	0.070097	1.87188
0.07169	1.82158	0.07169	1.90473
0.073283	1.8354	0.073283	1.93721
0.074876	1.8442	0.074876	1.96918
0.076469	1.84949	0.076469	2.00014
0.078062	1.85232	0.078062	2.02813
0.079655	1.85322	0.079655	2.04291
0.079655	1.85322	0.079655	2.04291
0.081492	1.85286	0.081492	2.04284
0.083328	1.85193	0.083328	2.04263
0.085164	1.85081	0.085164	2.04227
0.087001	1.84997	0.087001	2.04175
0.088837	1.84986	0.088837	2.04106
0.090673	1.85085	0.090673	2.04016
0.09251	1.85322	0.09251	2.03902
0.094346	1.85718	0.094346	2.03758
0.096182	1.86284	0.096182	2.03577
0.098018	1.87026	0.098018	2.03348
0.099855	1.87942	0.099855	2.03055
0.101691	1.89023	0.101691	2.02678
0.103527	1.90254	0.103527	2.02189
0.105364	1.91607	0.105364	2.01556
0.1072	1.93043	0.1072	2.0074
0.109036	1.94493	0.109036	1.99707
0.110873	1.95842	0.110873	1.98433
0.112709	1.96885	0.112709	1.96916
0.114545	1.9729	0.114545	1.95188
0.116382	1.96713	0.116382	1.93314
0.118218	1.95176	0.118218	1.91382
0.120054	1.93179	0.120054	1.89496
0.121891	1.91377	0.121891	1.87761
0.123727	1.9029	0.123727	1.86277
0.125563	1.89986	0.125563	1.8513
0.1274	1.90104	0.1274	1.84377
0.129236	1.90158	0.129236	1.84035
0.131072	1.89727	0.131072	1.84081
0.132909	1.8877	0.132909	1.84456
0.134745	1.87611	0.134745	1.85089
0.136581	1.86536	0.136581	1.85906
0.138418	1.85691	0.138418	1.86843
0.140254	1.85124	0.140254	1.87846
0.14209	1.84826	0.14209	1.88873
0.143927	1.84758	0.143927	1.89893
0.145763	1.84868	0.145763	1.90883
0.147599	1.85101	0.147599	1.91823
0.149435	1.8541	0.149435	1.92704
0.151272	1.85752	0.151272	1.93515
0.153108	1.86097	0.153108	1.94252
0.154945	1.86418	0.154945	1.94912
0.156781	1.86701	0.156781	1.95495
0.158617	1.86935	0.158617	1.96001
0.160453	1.87119	0.160453	1.96432
0.16229	1.87253	0.16229	1.96791
0.164126	1.87346	0.164126	1.9708
0.165962	1.87406	0.165962	1.97301
0.167799	1.8744	0.167799	1.97457
0.169635	1.87457	0.169635	1.9755
0.171471	1.87462	0.171471	1.97581
0.171471	1.87462	0.171471	1.97581
0.173065	1.87381	0.173065	1.97343
0.174658	1.87149	0.174658	1.967
0.176251	1.868	0.176251	1.95781
0.177844	1.86383	0.177844	1.94682
0.179437	1.85951	0.179437	1.93456
0.18103	1.85549	0.18103	1.92135
0.182623	1.85208	0.182623	1.9074
0.184216	1.84932	0.184216	1.89285
0.185809	1.84697	0.185809	1.87785
0.187402	1.84459	0.187402	1.8625
0.188996	1.84158	0.188996	1.84694
0.190589	1.83726	0.190589	1.8313
0.192182	1.831	0.192182	1.81573
0.193775	1.82218	0.193775	1.80038
0.195368	1.81028	0.195368	1.78543
0.196961	1.79486	0.196961	1.77105
0.198554	1.77561	0.198554	1.75745
0.200147	1.75234	0.200147	1.74481
0.20174	1.72501	0.20174	1.73332
0.203334	1.69376	0.203334	1.72312
0.204927	1.65897	0.204927	1.71437
0.20652	1.62147	0.20652	1.70716
0.208113	1.58291	0.208113	1.70155
0.209706	1.54664	0.209706	1.69758
0.211299	1.51803	0.211299	1.69523
0.212892	1.50138	0.212892	1.69446
0.214485	1.49558	0.214485	1.69519
0.216078	1.49681	0.216078	1.69733
0.217671	1.50205	0.217671	1.70079
0.219265	1.50936	0.219265	1.70544
0.220858	1.51742	0.220858	1.71116
0.222451	1.52525	0.222451	1.71782
0.224044	1.53225	0.224044	1.72529
0.225637	1.53834	0.225637	1.73343
0.22723	1.54416	0.22723	1.74211
0.228823	1.55093	0.228823	1.75119
0.230416	1.56002	0.230416	1.76053
0.232009	1.57225	0.232009	1.76999
0.233602	1.58764	0.233602	1.77944
0.235196	1.60554	0.235196	1.78873
0.236789	1.625	0.236789	1.79771
0.238382	1.64505	0.238382	1.80625
0.239975	1.66489	0.239975	1.81421
0.241568	1.68386	0.241568	1.82146
0.243161	1.70141	0.243161	1.82785
0.244754	1.71702	0.244754	1.83327
0.246347	1.73017	0.246347	1.83762
0.247941	1.74026	0.247941	1.84079
0.249534	1.74667	0.249534	1.84273
0.251127	1.74887	0.251127	1.84337
0.251127	1.74887	0.251127	1.84337
0.252963	1.74035	0.252963	1.84416
0.254799	1.71917	0.254799	1.84652
0.256636	1.69118	0.256636	1.85045
0.258472	1.65918	0.258472	1.85596
0.260308	1.62441	0.260308	1.86306
0.262145	1.58743	0.262145	1.87175
0.263981	1.54859	0.263981	1.88199
0.265817	1.50809	0.265817	1.8924
0.267654	1.46608	0.267654	1.86264
0.26949	1.42268	0.26949	1.82887
0.271326	1.37799	0.271326	1.79403
0.273163	1.33209	0.273163	1.75821
0.274999	1.28507	0.274999	1.72148
0.276835	1.23711	0.276835	1.6839
0.278672	1.1927	0.278672	1.64552
0.280508	1.23397	0.280508	1.60636
0.282344	1.29731	0.282344	1.56647
0.284181	1.40222	0.284181	1.52587
0.286017	1.50956	0.286017	1.4846
0.287853	1.59563	0.287853	1.44268
0.289689	1.55821	0.289689	1.40014
0.291526	1.56903	0.291526	1.35701
0.293362	1.5701	0.293362	1.31331
0.295198	1.52133	0.295198	1.26908
0.297035	1.46838	0.297035	1.25705
0.298871	1.41259	0.298871	1.30238
0.300707	1.35423	0.300707	1.34465
0.302544	1.29348	0.302544	1.38399
0.30438	1.23048	0.30438	1.42044
0.306216	1.16547	0.306216	1.44461
0.308053	1.09895	0.308053	1.38601
0.309889	1.03216	0.309889	1.32347
0.311725	0.967575	0.311725	1.25911
0.313562	0.906889	0.313562	1.19312
0.315398	0.8488	0.315398	1.12563
0.317234	0.791736	0.317234	1.05677
0.319071	0.734963	0.319071	0.98664
0.320907	0.678182	0.320907	0.915358
0.322743	0.621263	0.322743	0.843029
0.32458	0.56414	0.32458	0.769756
0.326416	0.506769	0.326416	0.695643
0.328252	0.449103	0.328252	0.620797
0.330089	0.391076	0.330089	0.54533
0.331925	0.332567	0.331925	0.469365
0.333761	0.273346	0.333761	0.393051
0.335597	0.212908	0.335597	0.316587
0.337434	0.149888	0.337434	0.240297
0.33927	0.07836	0.33927	0.164823
0.341106	-0.060939	0.341106	0.091569
0.342943	-0.086766	0.342943	0.014279
0	0.030424	0	1.72884
0.001593	0.167505	0.001593	1.72908
0.003186	0.268965	0.003186	1.72978
0.004779	0.3604	0.004779	1.73094
0.006372	0.447881	0.006372	1.73252
0.007966	0.533277	0.007966	1.73449
0.009559	0.617342	0.009559	1.73679
0.011152	0.70042	0.011152	1.73936
0.012745	0.782667	0.012745	1.74214
0.014338	0.864148	0.014338	1.74503
0.015931	0.944876	0.015931	1.74795
0.017524	1.02483	0.017524	1.7508
0.019117	1.10398	0.019117	1.75347
0.02071	1.18227	0.02071	1.75583
0.022304	1.25964	0.022304	1.75778
0.023897	1.336	0.023897	1.7592
0.02549	1.41129	0.02549	1.75996
0.027083	1.4854	0.027083	1.75997
0.028676	1.55821	0.028676	1.75911
0.030269	1.6296	0.030269	1.75729
0.031862	1.69938	0.031862	1.75445
0.033455	1.76731	0.033455	1.75051
0.035048	1.83292	0.035048	1.74547
0.036641	1.89502	0.036641	1.73933
0.038235	1.94735	0.038235	1.73228
0.039828	1.94538	0.039828	1.72607
0.041421	1.9034	0.041421	1.75915
0.043014	1.87235	0.043014	1.8183
0.044607	1.87614	0.044607	1.87783
0.0462	1.90378	0.0462	1.93682
0.047793	1.93628	0.047793	1.99509
0.049386	1.96489	0.049386	2.05256
0.050979	1.96961	0.050979	2.10916
0.052573	1.95506	0.052573	2.16484
0.054166	1.93667	0.054166	2.21953
0.055759	1.91688	0.055759	2.27314
0.057352	1.89644	0.057352	2.32556
0.058945	1.87622	0.058945	2.37648
0.060538	1.85853	0.060538	2.42458
0.062131	1.84969	0.062131	2.43361
0.063724	1.85301	0.063724	2.4021
0.065317	1.86173	0.065317	2.3699
0.06691	1.8726	0.06691	2.33742
0.068504	1.8859	0.068504	2.30479
0.070097	1.90354	0.070097	2.27212
0.07169	1.92746	0.07169	2.23951
0.073283	1.95481	0.073283	2.20711
0.074876	1.95311	0.074876	2.17512
0.076469	1.94726	0.076469	2.1441
0.078062	1.94361	0.078062	2.11605
0.079655	1.94239	0.079655	2.10125
0.079655	1.94239	0.079655	2.10125
0.081492	1.94348	0.081492	2.10111
0.083328	1.94663	0.083328	2.10067
0.085164	1.95151	0.085164	2.09994
0.087001	1.95775	0.087001	2.0989
0.088837	1.96499	0.088837	2.09755
0.090673	1.97296	0.090673	2.09585
0.09251	1.98148	0.09251	2.09377
0.094346	1.99038	0.094346	2.09127
0.096182	1.99958	0.096182	2.08825
0.098018	2.00898	0.098018	2.08462
0.099855	2.0185	0.099855	2.08021
0.101691	2.02805	0.101691	2.0748
0.103527	2.03754	0.103527	2.06812
0.105364	2.0468	0.105364	2.05984
0.1072	2.05562	0.1072	2.04963
0.109036	2.06364	0.109036	2.0373
0.110873	2.07029	0.110873	2.02285
0.112709	2.07455	0.112709	2.00662
0.114545	2.07486	0.114545	1.98921
0.116382	2.07073	0.116382	1.97139
0.118218	2.06347	0.118218	1.95397
0.120054	2.05308	0.120054	1.93779
0.121891	2.03924	0.121891	1.92368
0.123727	2.02257	0.123727	1.91234
0.125563	2.00456	0.125563	1.90428
0.1274	1.98733	0.1274	1.89975
0.129236	1.97404	0.129236	1.89866
0.131072	1.96823	0.131072	1.90066
0.132909	1.97036	0.132909	1.90525
0.134745	1.9775	0.134745	1.91184
0.136581	1.98708	0.136581	1.91989
0.138418	1.99778	0.138418	1.9289
0.140254	2.00891	0.140254	1.93843
0.14209	2.02013	0.14209	1.94816
0.143927	2.03123	0.143927	1.95781
0.145763	2.04207	0.145763	1.96716
0.147599	2.05255	0.147599	1.97605
0.149435	2.06261	0.149435	1.98437
0.151272	2.0722	0.151272	1.99204
0.153108	2.08128	0.153108	1.999
0.154945	2.08982	0.154945	2.00522
0.156781	2.09778	0.156781	2.01071
0.158617	2.10511	0.158617	2.01546
0.160453	2.11174	0.160453	2.01949
0.16229	2.11761	0.16229	2.02284
0.164126	2.1226	0.164126	2.02553
0.165962	2.12663	0.165962	2.02758
0.167799	2.12959	0.167799	2.02902
0.169635	2.1314	0.169635	2.02989
0.171471	2.13202	0.171471	2.03017
0.171471	2.13202	0.171471	2.03017
0.173065	2.13266	0.173065	2.03181
0.174658	2.13448	0.174658	2.03604
0.176251	2.13722	0.176251	2.04157
0.177844	2.1405	0.177844	2.04748
0.179437	2.14388	0.179437	2.05326
0.18103	2.14694	0.18103	2.05865
0.182623	2.14929	0.182623	2.0635
0.184216	2.1506	0.184216	2.06773
0.185809	2.15062	0.185809	2.07131
0.187402	2.14919	0.187402	2.07424
0.188996	2.1462	0.188996	2.07651
0.190589	2.14163	0.190589	2.07815
0.192182	2.13549	0.192182	2.07918
0.193775	2.12785	0.193775	2.07963
0.195368	2.11879	0.195368	2.07955
0.196961	2.10838	0.196961	2.07897
0.198554	2.09669	0.198554	2.07796
0.200147	2.08374	0.200147	2.07656
0.20174	2.06953	0.20174	2.07482
0.203334	2.05403	0.203334	2.07279
0.204927	2.03722	0.204927	2.07052
0.20652	2.01908	0.20652	2.06806
0.208113	1.99965	0.208113	2.06548
0.209706	1.979	0.209706	2.06279
0.211299	1.95728	0.211299	2.06007
0.212892	1.93469	0.212892	2.05734
0.214485	1.91155	0.214485	2.05464
0.216078	1.88827	0.216078	2.052
0.217671	1.8654	0.217671	2.04947
0.219265	1.84364	0.219265	2.04706
0.220858	1.82387	0.220858	2.04479
0.222451	1.80707	0.222451	2.0427
0.224044	1.79424	0.224044	2.04078
0.225637	1.78611	0.225637	2.03905
0.22723	1.78291	0.22723	2.03753
0.228823	1.78422	0.228823	2.03621
0.230416	1.78911	0.230416	2.0351
0.232009	1.79644	0.232009	2.03421
0.233602	1.80509	0.233602	2.03352
0.235196	1.81411	0.235196	2.03303
0.236789	1.82275	0.236789	2.03275
0.238382	1.83045	0.238382	2.03265
0.239975	1.83684	0.239975	2.03273
0.241568	1.84173	0.241568	2.03295
0.243161	1.84506	0.243161	2.0333
0.244754	1.84695	0.244754	2.03374
0.246347	1.84763	0.246347	2.0342
0.247941	1.84754	0.247941	2.03461
0.249534	1.84716	0.249534	2.0349
0.251127	1.84697	0.251127	2.03501
0.251127	1.84697	0.251127	2.03501
0.252963	1.85324	0.252963	2.03549
0.254799	1.86764	0.254799	2.03688
0.256636	1.88428	0.256636	2.03313
0.258472	1.9003	0.258472	2.01049
0.260308	1.91439	0.260308	1.98476
0.262145	1.92586	0.262145	1.95672
0.263981	1.9343	0.263981	1.9269
0.265817	1.93937	0.265817	1.89699
0.267654	1.94081	0.267654	1.90754
0.26949	1.93834	0.26949	1.92247
0.271326	1.93141	0.271326	1.93894
0.273163	1.91725	0.273163	1.95686
0.274999	1.88828	0.274999	1.97615
0.276835	1.85189	0.276835	1.99673
0.278672	1.81337	0.278672	2.01786
0.280508	1.77351	0.280508	2.00537
0.282344	1.7325	0.282344	1.98746
0.284181	1.69048	0.284181	1.96609
0.286017	1.64775	0.286017	1.94117
0.287853	1.61891	0.287853	1.9126
0.289689	1.6617	0.289689	1.88038
0.291526	1.6236	0.291526	1.84457
0.293362	1.6357	0.293362	1.80526
0.295198	1.69559	0.295198	1.76261
0.297035	1.75685	0.297035	1.71679
0.298871	1.8176	0.298871	1.66801
0.300707	1.87578	0.300707	1.61647
0.302544	1.90788	0.302544	1.56238
0.30438	1.85368	0.30438	1.50602
0.306216	1.7828	0.306216	1.45704
0.308053	1.70869	0.308053	1.48623
0.309889	1.63253	0.309889	1.51503
0.311725	1.55463	0.311725	1.54156
0.313562	1.47516	0.313562	1.56588
0.315398	1.3942	0.315398	1.58808
0.317234	1.31183	0.317234	1.60828
0.319071	1.22812	0.319071	1.62657
0.320907	1.14311	0.320907	1.64304
0.322743	1.05685	0.322743	1.6578
0.32458	0.969376	0.32458	1.67094
0.326416	0.880702	0.326416	1.68254
0.328252	0.790843	0.328252	1.69268
0.330089	0.699806	0.330089	1.70145
0.331925	0.6076	0.331925	1.7089
0.333761	0.51426	0.333761	1.71511
0.335597	0.419872	0.335597	1.72011
0.337434	0.324573	0.337434	1.72396
0.33927	0.228238	0.33927	1.72668
0.341106	0.128325	0.341106	1.7283
0.342943	0.030424	0.342943	1.72884
0	2.67754	0	2.49302
0.001593	2.66036	0.001593	2.49308
0.003186	2.63428	0.003186	2.49325
0.004779	2.6066	0.004779	2.49354
0.006372	2.57816	0.006372	2.49394
0.007966	2.54933	0.007966	2.49445
0.009559	2.52033	0.009559	2.49505
0.011152	2.49135	0.011152	2.49572
0.012745	2.46257	0.012745	2.49645
0.014338	2.43413	0.014338	2.4972
0.015931	2.40617	0.015931	2.49795
0.017524	2.37881	0.017524	2.49865
0.019117	2.35216	0.019117	2.49928
0.02071	2.3263	0.02071	2.49979
0.022304	2.3013	0.022304	2.50014
0.023897	2.27719	0.023897	2.50032
0.02549	2.25396	0.02549	2.50029
0.027083	2.23155	0.027083	2.50004
0.028676	2.2098	0.028676	2.49956
0.030269	2.18838	0.030269	2.49884
0.031862	2.16649	0.031862	2.4979
0.033455	2.14222	0.033455	2.49674
0.035048	2.1111	0.035048	2.4954
0.036641	2.069	0.036641	2.49388
0.038235	2.02497	0.038235	2.49222
0.039828	2.02745	0.039828	2.49046
0.041421	2.05464	0.041421	2.48862
0.043014	2.05562	0.043014	2.48673
0.044607	2.04474	0.044607	2.48483
0.0462	2.03089	0.0462	2.48295
0.047793	2.01647	0.047793	2.48112
0.049386	2.00548	0.049386	2.47938
0.050979	2.0166	0.050979	2.47774
0.052573	2.04475	0.052573	2.47625
0.054166	2.07427	0.054166	2.47494
0.055759	2.10257	0.055759	2.47386
0.057352	2.12809	0.057352	2.47304
0.058945	2.13597	0.058945	2.47241
0.060538	2.1123	0.060538	2.46391
0.062131	2.08665	0.062131	2.46009
0.063724	2.06256	0.063724	2.46728
0.065317	2.04046	0.065317	2.46898
0.06691	2.02047	0.06691	2.47011
0.068504	2.00266	0.068504	2.47128
0.070097	1.98713	0.070097	2.47263
0.07169	1.97405	0.07169	2.47417
0.073283	1.96602	0.073283	2.47585
0.074876	1.99235	0.074876	2.47756
0.076469	2.02358	0.076469	2.47911
0.078062	2.04756	0.078062	2.48024
0.079655	2.05691	0.079655	2.48065
0.079655	2.05691	0.079655	2.48065
0.081492	2.05796	0.081492	2.47918
0.083328	2.06107	0.083328	2.47478
0.085164	2.06618	0.085164	2.46752
0.087001	2.07315	0.087001	2.45751
0.088837	2.08184	0.088837	2.4449
0.090673	2.09205	0.090673	2.4299
0.09251	2.10361	0.09251	2.41274
0.094346	2.11633	0.094346	2.3937
0.096182	2.13004	0.096182	2.37312
0.098018	2.14456	0.098018	2.35139
0.099855	2.15974	0.099855	2.32897
0.101691	2.17534	0.101691	2.30641
0.103527	2.19098	0.103527	2.28435
0.105364	2.20507	0.105364	2.26352
0.1072	2.20485	0.1072	2.24473
0.109036	2.18666	0.109036	2.22871
0.110873	2.16492	0.110873	2.21604
0.112709	2.14468	0.112709	2.20698
0.114545	2.13117	0.114545	2.20148
0.116382	2.1286	0.116382	2.19929
0.118218	2.13614	0.118218	2.20006
0.120054	2.15075	0.120054	2.20344
0.121891	2.16992	0.121891	2.20914
0.123727	2.19193	0.123727	2.21691
0.125563	2.21568	0.125563	2.22654
0.1274	2.24047	0.1274	2.23788
0.129236	2.26584	0.129236	2.25079
0.131072	2.29145	0.131072	2.26514
0.132909	2.31706	0.132909	2.28083
0.134745	2.34245	0.134745	2.29773
0.136581	2.36744	0.136581	2.31573
0.138418	2.39187	0.138418	2.33468
0.140254	2.4156	0.140254	2.35445
0.14209	2.43847	0.14209	2.3749
0.143927	2.46035	0.143927	2.39585
0.145763	2.4811	0.145763	2.41712
0.147599	2.50061	0.147599	2.43854
0.149435	2.51875	0.149435	2.45988
0.151272	2.5354	0.151272	2.48095
0.153108	2.55048	0.153108	2.50151
0.154945	2.56389	0.154945	2.52131
0.156781	2.57551	0.156781	2.5401
0.158617	2.58505	0.158617	2.55762
0.160453	2.59136	0.160453	2.57359
0.16229	2.59365	0.16229	2.58775
0.164126	2.59409	0.164126	2.59981
0.165962	2.59387	0.165962	2.60953
0.167799	2.59344	0.167799	2.61668
0.169635	2.59308	0.169635	2.62106
0.171471	2.59294	0.171471	2.62253
0.171471	2.59294	0.171471	2.62253
0.173065	2.59075	0.173065	2.61743
0.174658	2.58537	0.174658	2.60901
0.176251	2.5783	0.176251	2.59984
0.177844	2.57017	0.177844	2.5902
0.179437	2.56123	0.179437	2.58015
0.18103	2.55155	0.18103	2.56971
0.182623	2.54119	0.182623	2.55887
0.184216	2.5302	0.184216	2.54765
0.185809	2.51863	0.185809	2.53604
0.187402	2.50655	0.187402	2.52404
0.188996	2.49403	0.188996	2.51166
0.190589	2.48116	0.190589	2.49889
0.192182	2.46803	0.192182	2.48574
0.193775	2.45473	0.193775	2.47222
0.195368	2.44135	0.195368	2.45835
0.196961	2.42795	0.196961	2.44415
0.198554	2.41461	0.198554	2.42964
0.200147	2.40138	0.200147	2.41487
0.20174	2.38829	0.20174	2.39985
0.203334	2.3754	0.203334	2.38465
0.204927	2.3627	0.204927	2.3693
0.20652	2.35021	0.20652	2.35387
0.208113	2.33797	0.208113	2.33839
0.209706	2.32598	0.209706	2.32294
0.211299	2.31429	0.211299	2.30755
0.212892	2.30294	0.212892	2.2923
0.214485	2.29202	0.214485	2.27723
0.216078	2.28161	0.216078	2.26239
0.217671	2.27181	0.217671	2.24783
0.219265	2.26274	0.219265	2.23359
0.220858	2.2545	0.220858	2.2197
0.222451	2.2472	0.222451	2.20622
0.224044	2.24094	0.224044	2.19316
0.225637	2.23581	0.225637	2.18056
0.22723	2.23184	0.22723	2.16846
0.228823	2.22908	0.228823	2.15688
0.230416	2.22752	0.230416	2.14586
0.232009	2.22714	0.232009	2.13541
0.233602	2.22785	0.233602	2.12558
0.235196	2.22956	0.235196	2.1164
0.236789	2.2321	0.236789	2.1079
0.238382	2.23528	0.238382	2.1001
0.239975	2.23887	0.239975	2.09305
0.241568	2.24264	0.241568	2.08678
0.243161	2.24634	0.243161	2.08133
0.244754	2.24973	0.244754	2.07673
0.246347	2.2526	0.246347	2.07304
0.247941	2.25478	0.247941	2.07034
0.249534	2.25614	0.249534	2.06867
0.251127	2.25661	0.251127	2.06811
0.251127	2.25661	0.251127	2.06811
0.252963	2.24904	0.252963	2.06374
0.254799	2.23104	0.254799	2.05147
0.256636	2.20813	0.256636	2.03909
0.258472	2.18261	0.258472	2.04182
0.260308	2.15533	0.260308	2.04486
0.262145	2.12664	0.262145	2.04788
0.263981	2.0967	0.263981	2.05055
0.265817	2.0656	0.265817	2.05252
0.267654	2.03343	0.267654	2.05347
0.26949	2.00032	0.26949	2.05305
0.271326	1.96672	0.271326	2.05097
0.273163	1.93533	0.273163	2.04692
0.274999	1.91374	0.274999	2.04062
0.276835	1.89457	0.276835	2.03179
0.278672	1.87262	0.278672	2.02082
0.280508	1.84723	0.280508	2.04155
0.282344	1.81837	0.282344	2.06544
0.284181	1.78616	0.284181	2.09023
0.286017	1.75093	0.286017	2.11578
0.287853	1.71418	0.287853	2.14197
0.289689	1.72156	0.289689	2.16866
0.291526	1.8098	0.291526	2.19573
0.293362	1.89759	0.293362	2.22304
0.295198	1.9811	0.295198	2.25046
0.297035	2.05932	0.297035	2.27786
0.298871	2.07045	0.298871	2.30512
0.300707	2.00669	0.300707	2.3321
0.302544	1.9655	0.302544	2.35869
0.30438	2.00768	0.30438	2.38475
0.306216	2.06348	0.306216	2.39837
0.308053	2.11932	0.308053	2.39568
0.309889	2.17385	0.309889	2.39453
0.311725	2.22662	0.311725	2.39488
0.313562	2.27733	0.313562	2.39667
0.315398	2.32579	0.315398	2.3998
0.317234	2.3718	0.317234	2.40417
0.319071	2.4152	0.319071	2.40968
0.320907	2.45584	0.320907	2.41618
0.322743	2.49361	0.322743	2.42352
0.32458	2.52839	0.32458	2.4315
0.326416	2.56007	0.326416	2.43993
0.328252	2.58856	0.328252	2.44856
0.330089	2.61374	0.330089	2.45714
0.331925	2.63545	0.331925	2.4654
0.333761	2.65323	0.333761	2.47305
0.335597	2.66554	0.335597	2.4798
0.337434	2.67181	0.337434	2.48538
0.33927	2.67514	0.33927	2.48956
0.341106	2.67695	0.341106	2.49214
0.342943	2.67754	0.342943	2.49302
0	2.69979	0	2.60109
0.001593	2.71505	0.001593	2.60165
0.003186	2.73516	0.003186	2.60333
0.004779	2.75234	0.004779	2.6061
0.006372	2.76608	0.006372	2.60991
0.007966	2.77745	0.007966	2.6147
0.009559	2.7877	0.009559	2.62036
0.011152	2.79756	0.011152	2.62678
0.012745	2.80724	0.012745	2.63377
0.014338	2.81652	0.014338	2.6411
0.015931	2.82425	0.015931	2.64843
0.017524	2.82219	0.017524	2.65536
0.019117	2.78795	0.019117	2.66146
0.02071	2.737	0.02071	2.66646
0.022304	2.68028	0.022304	2.67031
0.023897	2.62025	0.023897	2.67311
0.02549	2.55798	0.02549	2.67504
0.027083	2.49422	0.027083	2.67623
0.028676	2.42966	0.028676	2.67677
0.030269	2.36514	0.030269	2.67672
0.031862	2.30195	0.031862	2.67612
0.033455	2.24262	0.033455	2.67498
0.035048	2.19244	0.035048	2.6733
0.036641	2.15721	0.036641	2.67109
0.038235	2.13473	0.038235	2.66834
0.039828	2.12226	0.039828	2.66504
0.041421	2.1301	0.041421	2.66118
0.043014	2.16819	0.043014	2.65676
0.044607	2.21742	0.044607	2.65176
0.0462	2.26789	0.0462	2.64613
0.047793	2.31677	0.047793	2.63977
0.049386	2.34818	0.049386	2.63237
0.050979	2.31466	0.050979	2.62275
0.052573	2.2776	0.052573	2.60724
0.054166	2.24181	0.054166	2.58396
0.055759	2.20793	0.055759	2.55678
0.057352	2.17717	0.057352	2.52788
0.058945	2.16432	0.058945	2.49834
0.060538	2.18321	0.060538	2.4778
0.062131	2.20417	0.062131	2.49015
0.063724	2.22349	0.063724	2.53054
0.065317	2.24053	0.065317	2.56107
0.06691	2.2548	0.06691	2.55404
0.068504	2.26577	0.068504	2.54687
0.070097	2.27271	0.070097	2.54007
0.07169	2.27482	0.07169	2.53375
0.073283	2.27141	0.073283	2.52807
0.074876	2.26252	0.074876	2.52318
0.076469	2.24975	0.076469	2.51933
0.078062	2.23733	0.078062	2.51682
0.079655	2.23188	0.079655	2.51594
0.079655	2.23188	0.079655	2.51594
0.081492	2.23234	0.081492	2.51461
0.083328	2.23367	0.083328	2.51066
0.085164	2.23584	0.085164	2.50414
0.087001	2.23873	0.087001	2.49515
0.088837	2.24217	0.088837	2.48382
0.090673	2.24595	0.090673	2.47034
0.09251	2.24978	0.09251	2.45492
0.094346	2.25324	0.094346	2.43782
0.096182	2.25582	0.096182	2.41937
0.098018	2.25686	0.098018	2.39992
0.099855	2.25557	0.099855	2.37989
0.101691	2.25111	0.101691	2.35975
0.103527	2.2429	0.103527	2.34005
0.105364	2.23195	0.105364	2.32136
0.1072	2.23105	0.1072	2.30429
0.109036	2.24474	0.109036	2.2894
0.110873	2.26026	0.110873	2.27716
0.112709	2.27535	0.112709	2.26785
0.114545	2.28885	0.114545	2.26157
0.116382	2.29939	0.116382	2.25824
0.118218	2.3067	0.118218	2.25767
0.120054	2.31324	0.120054	2.25962
0.121891	2.32164	0.121891	2.26386
0.123727	2.33292	0.123727	2.27017
0.125563	2.34704	0.125563	2.27834
0.1274	2.3636	0.1274	2.28822
0.129236	2.3821	0.129236	2.29966
0.131072	2.40205	0.131072	2.31252
0.132909	2.42297	0.132909	2.32668
0.134745	2.44442	0.134745	2.342
0.136581	2.4659	0.136581	2.35838
0.138418	2.4868	0.138418	2.37566
0.140254	2.50633	0.140254	2.3937
0.14209	2.52359	0.14209	2.41236
0.143927	2.53814	0.143927	2.43147
0.145763	2.5503	0.145763	2.45086
0.147599	2.5606	0.147599	2.47033
0.149435	2.56936	0.149435	2.48969
0.151272	2.57675	0.151272	2.50873
0.153108	2.58286	0.153108	2.52721
0.154945	2.58776	0.154945	2.54492
0.156781	2.59157	0.156781	2.5616
0.158617	2.59465	0.158617	2.57702
0.160453	2.59833	0.160453	2.59094
0.16229	2.60363	0.16229	2.60314
0.164126	2.60871	0.164126	2.61341
0.165962	2.61274	0.165962	2.62156
0.167799	2.6156	0.167799	2.62747
0.169635	2.6173	0.169635	2.63104
0.171471	2.61786	0.171471	2.63224
0.171471	2.61786	0.171471	2.63224
0.173065	2.61974	0.173065	2.63698
0.174658	2.62417	0.174658	2.64432
0.176251	2.62956	0.176251	2.65169
0.177844	2.6351	0.177844	2.6588
0.179437	2.64024	0.179437	2.66558
0.18103	2.64432	0.18103	2.67202
0.182623	2.64651	0.182623	2.6781
0.184216	2.64596	0.184216	2.68379
0.185809	2.64236	0.185809	2.68911
0.187402	2.63606	0.187402	2.69402
0.188996	2.62766	0.188996	2.69853
0.190589	2.61769	0.190589	2.70261
0.192182	2.60648	0.192182	2.70627
0.193775	2.59429	0.193775	2.70948
0.195368	2.58131	0.195368	2.71223
0.196961	2.56766	0.196961	2.71452
0.198554	2.55349	0.198554	2.71631
0.200147	2.53891	0.200147	2.71761
0.20174	2.52403	0.20174	2.71838
0.203334	2.50898	0.203334	2.71858
0.204927	2.49385	0.204927	2.7181
0.20652	2.47878	0.20652	2.71637
0.208113	2.46388	0.208113	2.70866
0.209706	2.44926	0.209706	2.69199
0.211299	2.43505	0.211299	2.67308
0.212892	2.42136	0.212892	2.65324
0.214485	2.40829	0.214485	2.63272
0.216078	2.39595	0.216078	2.61166
0.217671	2.38445	0.217671	2.59015
0.219265	2.37387	0.219265	2.5683
0.220858	2.36429	0.220858	2.54621
0.222451	2.35578	0.222451	2.524
0.224044	2.34838	0.224044	2.50177
0.225637	2.34212	0.225637	2.47966
0.22723	2.337	0.22723	2.45778
0.228823	2.33299	0.228823	2.43627
0.230416	2.33004	0.230416	2.41526
0.232009	2.32806	0.232009	2.3949
0.233602	2.32694	0.233602	2.37534
0.235196	2.32655	0.235196	2.35671
0.236789	2.32674	0.236789	2.33918
0.238382	2.32737	0.238382	2.3229
0.239975	2.32829	0.239975	2.30802
0.241568	2.32937	0.241568	2.2947
0.243161	2.33048	0.243161	2.2831
0.244754	2.33154	0.244754	2.27336
0.246347	2.33244	0.246347	2.26562
0.247941	2.33314	0.247941	2.25999
0.249534	2.33358	0.249534	2.25658
0.251127	2.33372	0.251127	2.25543
0.251127	2.33372	0.251127	2.25543
0.252963	2.34041	0.252963	2.2589
0.254799	2.35576	0.254799	2.26846
0.256636	2.37424	0.256636	2.28227
0.258472	2.39355	0.258472	2.29861
0.260308	2.41283	0.260308	2.31625
0.262145	2.43173	0.262145	2.33442
0.263981	2.45008	0.263981	2.35263
0.265817	2.46779	0.265817	2.37058
0.267654	2.48483	0.267654	2.38808
0.26949	2.50118	0.26949	2.405
0.271326	2.51682	0.271326	2.42125
0.273163	2.53176	0.273163	2.43678
0.274999	2.546	0.274999	2.45154
0.276835	2.55954	0.276835	2.46551
0.278672	2.57242	0.278672	2.47868
0.280508	2.58461	0.280508	2.49105
0.282344	2.59244	0.282344	2.5026
0.284181	2.54373	0.284181	2.51334
0.286017	2.4919	0.286017	2.5233
0.287853	2.43789	0.287853	2.52734
0.289689	2.38178	0.289689	2.50534
0.291526	2.32363	0.291526	2.48542
0.293362	2.26354	0.293362	2.46761
0.295198	2.20167	0.295198	2.4519
0.297035	2.13877	0.297035	2.43824
0.298871	2.13676	0.298871	2.42658
0.300707	2.20485	0.300707	2.41685
0.302544	2.26852	0.302544	2.40897
0.30438	2.32663	0.30438	2.40291
0.306216	2.37881	0.306216	2.41038
0.308053	2.42484	0.308053	2.43508
0.309889	2.46474	0.309889	2.459
0.311725	2.49878	0.311725	2.48201
0.313562	2.52753	0.313562	2.50401
0.315398	2.5517	0.315398	2.52492
0.317234	2.57209	0.317234	2.54465
0.319071	2.58941	0.319071	2.56307
0.320907	2.60429	0.320907	2.57995
0.322743	2.61719	0.322743	2.59374
0.32458	2.62848	0.32458	2.59868
0.326416	2.63841	0.326416	2.59974
0.328252	2.64718	0.328252	2.60023
0.330089	2.65494	0.330089	2.60053
0.331925	2.66186	0.331925	2.60073
0.333761	2.6684	0.333761	2.60086
0.335597	2.67606	0.335597	2.60096
0.337434	2.68538	0.337434	2.60102
0.33927	2.69321	0.33927	2.60106
0.341106	2.69813	0.341106	2.60108
0.342943	2.69979	0.342943	2.60109
0	2.79212	0	2.68215
0.001593	2.79402	0.001593	2.68228
0.003186	2.79995	0.003186	2.68268
0.004779	2.81022	0.004779	2.68336
0.006372	2.82429	0.006372	2.68432
0.007966	2.84041	0.007966	2.68558
0.009559	2.85657	0.009559	2.68719
0.011152	2.87104	0.011152	2.68921
0.012745	2.88199	0.012745	2.69173
0.014338	2.88623	0.014338	2.69494
0.015931	2.87738	0.015931	2.69907
0.017524	2.85743	0.017524	2.70446
0.019117	2.85499	0.019117	2.71146
0.02071	2.86157	0.02071	2.72024
0.022304	2.86897	0.022304	2.73077
0.023897	2.87562	0.023897	2.74284
0.02549	2.87998	0.02549	2.75621
0.027083	2.87633	0.027083	2.77062
0.028676	2.85748	0.028676	2.78587
0.030269	2.82974	0.030269	2.80175
0.031862	2.79739	0.031862	2.81796
0.033455	2.762	0.033455	2.83322
0.035048	2.7244	0.035048	2.83521
0.036641	2.68518	0.036641	2.82325
0.038235	2.64477	0.038235	2.80899
0.039828	2.60354	0.039828	2.79342
0.041421	2.56181	0.041421	2.77657
0.043014	2.51989	0.043014	2.75837
0.044607	2.47809	0.044607	2.7388
0.0462	2.43675	0.0462	2.71787
0.047793	2.39659	0.047793	2.69571
0.049386	2.37297	0.049386	2.67273
0.050979	2.41327	0.050979	2.6502
0.052573	2.45614	0.052573	2.63194
0.054166	2.49682	0.054166	2.62002
0.055759	2.53485	0.055759	2.61077
0.057352	2.56979	0.057352	2.60224
0.058945	2.60093	0.058945	2.59394
0.060538	2.62681	0.060538	2.58574
0.062131	2.64462	0.062131	2.57766
0.063724	2.65104	0.063724	2.56982
0.065317	2.64618	0.065317	2.57693
0.06691	2.63386	0.06691	2.62149
0.068504	2.61753	0.068504	2.66547
0.070097	2.59941	0.070097	2.70822
0.07169	2.58129	0.07169	2.74961
0.073283	2.56485	0.073283	2.78955
0.074876	2.55156	0.074876	2.82797
0.076469	2.54221	0.076469	2.86479
0.078062	2.53684	0.078062	2.89991
0.079655	2.53511	0.079655	2.93053
0.079655	2.53511	0.079655	2.93053
0.081492	2.53451	0.081492	2.93108
0.083328	2.53268	0.083328	2.93271
0.085164	2.52956	0.085164	2.93545
0.087001	2.52501	0.087001	2.93931
0.088837	2.51892	0.088837	2.9443
0.090673	2.51114	0.090673	2.95044
0.09251	2.50158	0.09251	2.95772
0.094346	2.49024	0.094346	2.96612
0.096182	2.47726	0.096182	2.97561
0.098018	2.46295	0.098018	2.98613
0.099855	2.44781	0.099855	2.99759
0.101691	2.43246	0.101691	3.00985
0.103527	2.4175	0.103527	3.02272
0.105364	2.40329	0.105364	3.0359
0.1072	2.38991	0.1072	3.04886
0.109036	2.37727	0.109036	3.06082
0.110873	2.36556	0.110873	3.07082
0.112709	2.35559	0.112709	3.07791
0.114545	2.34902	0.114545	3.08144
0.116382	2.34823	0.116382	3.08141
0.118218	2.35448	0.118218	3.07847
0.120054	2.36593	0.120054	3.0734
0.121891	2.37998	0.121891	3.06686
0.123727	2.39515	0.123727	3.05926
0.125563	2.41077	0.125563	3.05092
0.1274	2.42652	0.1274	3.04203
0.129236	2.44222	0.129236	3.03276
0.131072	2.45776	0.131072	3.02323
0.132909	2.47307	0.132909	3.01357
0.134745	2.48815	0.134745	3.00386
0.136581	2.50305	0.136581	2.99421
0.138418	2.51797	0.138418	2.98469
0.140254	2.53334	0.140254	2.97539
0.14209	2.54969	0.14209	2.96637
0.143927	2.56715	0.143927	2.9577
0.145763	2.5851	0.145763	2.94944
0.147599	2.60276	0.147599	2.94164
0.149435	2.61958	0.149435	2.93433
0.151272	2.63523	0.151272	2.92754
0.153108	2.64954	0.153108	2.92131
0.154945	2.66244	0.154945	2.91565
0.156781	2.67398	0.156781	2.91057
0.158617	2.68423	0.158617	2.90609
0.160453	2.69332	0.160453	2.90219
0.16229	2.70133	0.16229	2.89889
0.164126	2.7083	0.164126	2.89618
0.165962	2.71418	0.165962	2.89408
0.167799	2.7188	0.167799	2.89257
0.169635	2.72184	0.169635	2.89166
0.171471	2.72292	0.171471	2.89136
0.171471	2.72292	0.171471	2.89136
0.173065	2.72192	0.173065	2.8911
0.174658	2.71937	0.174658	2.89033
0.176251	2.71598	0.176251	2.88906
0.177844	2.71227	0.177844	2.88728
0.179437	2.70865	0.179437	2.88502
0.18103	2.7057	0.18103	2.88226
0.182623	2.70419	0.182623	2.87899
0.184216	2.70486	0.184216	2.87518
0.185809	2.70796	0.185809	2.87077
0.187402	2.71302	0.187402	2.8657
0.188996	2.71935	0.188996	2.85989
0.190589	2.72637	0.190589	2.85325
0.192182	2.73366	0.192182	2.8457
0.193775	2.74092	0.193775	2.83714
0.195368	2.74796	0.195368	2.82752
0.196961	2.75465	0.196961	2.81681
0.198554	2.76089	0.198554	2.80499
0.200147	2.76662	0.200147	2.79209
0.20174	2.77181	0.20174	2.77814
0.203334	2.7764	0.203334	2.76323
0.204927	2.78037	0.204927	2.74751
0.20652	2.78363	0.20652	2.73161
0.208113	2.78608	0.208113	2.72033
0.209706	2.78752	0.209706	2.71669
0.211299	2.78767	0.211299	2.71407
0.212892	2.78613	0.212892	2.71126
0.214485	2.78247	0.214485	2.70809
0.216078	2.77635	0.216078	2.70454
0.217671	2.76769	0.217671	2.70065
0.219265	2.7567	0.219265	2.69643
0.220858	2.74373	0.220858	2.69195
0.222451	2.72915	0.222451	2.68725
0.224044	2.71331	0.224044	2.6824
0.225637	2.69651	0.225637	2.67745
0.22723	2.67901	0.22723	2.67246
0.228823	2.66106	0.228823	2.6675
0.230416	2.64288	0.230416	2.66262
0.232009	2.6247	0.232009	2.65786
0.233602	2.60672	0.233602	2.65328
0.235196	2.58917	0.235196	2.64893
0.236789	2.57227	0.236789	2.64484
0.238382	2.55626	0.238382	2.64105
0.239975	2.54136	0.239975	2.63761
0.241568	2.5278	0.241568	2.63455
0.243161	2.51583	0.243161	2.63189
0.244754	2.50565	0.244754	2.62967
0.246347	2.49748	0.246347	2.62791
0.247941	2.49151	0.247941	2.62664
0.249534	2.48786	0.249534	2.62588
0.251127	2.48663	0.251127	2.62562
0.251127	2.48663	0.251127	2.62562
0.252963	2.48841	0.252963	2.62651
0.254799	2.49371	0.254799	2.62919
0.256636	2.50239	0.256636	2.63362
0.258472	2.51426	0.258472	2.63979
0.260308	2.52906	0.260308	2.64764
0.262145	2.54645	0.262145	2.65712
0.263981	2.56611	0.263981	2.66816
0.265817	2.58765	0.265817	2.68066
0.267654	2.61072	0.267654	2.69454
0.26949	2.63495	0.26949	2.70968
0.271326	2.65998	0.271326	2.72595
0.273163	2.68545	0.273163	2.74321
0.274999	2.71084	0.274999	2.72726
0.276835	2.72484	0.276835	2.69541
0.278672	2.68552	0.278672	2.66421
0.280508	2.6408	0.280508	2.63394
0.282344	2.59726	0.282344	2.60487
0.284181	2.60734	0.284181	2.57728
0.286017	2.61774	0.286017	2.55138
0.287853	2.62762	0.287853	2.53249
0.289689	2.63699	0.289689	2.5409
0.291526	2.64589	0.291526	2.54859
0.293362	2.65437	0.293362	2.55557
0.295198	2.66246	0.295198	2.56187
0.297035	2.6702	0.297035	2.56752
0.298871	2.67765	0.298871	2.57257
0.300707	2.68483	0.300707	2.57704
0.302544	2.69179	0.302544	2.58098
0.30438	2.69856	0.30438	2.58442
0.306216	2.70517	0.306216	2.5874
0.308053	2.71162	0.308053	2.58998
0.309889	2.71793	0.309889	2.59218
0.311725	2.7241	0.311725	2.59405
0.313562	2.73015	0.313562	2.59563
0.315398	2.73607	0.315398	2.59696
0.317234	2.74186	0.317234	2.5981
0.319071	2.74752	0.319071	2.59914
0.320907	2.75302	0.320907	2.60029
0.322743	2.75835	0.322743	2.60309
0.32458	2.76347	0.32458	2.61326
0.326416	2.76834	0.326416	2.62586
0.328252	2.77291	0.328252	2.63755
0.330089	2.77712	0.330089	2.64798
0.331925	2.78092	0.331925	2.65704
0.333761	2.78424	0.333761	2.66472
0.335597	2.78702	0.335597	2.671
0.337434	2.78923	0.337434	2.67588
0.33927	2.79083	0.33927	2.67936
0.341106	2.7918	0.341106	2.68145
0.342943	2.79212	0.342943	2.68215
0	3.18444	0	3.04944
0.001593	3.18374	0.001593	3.04861
0.003186	3.18111	0.003186	3.04614
0.004779	3.17384	0.004779	3.04209
0.006372	3.15669	0.006372	3.03659
0.007966	3.13057	0.007966	3.02978
0.009559	3.09906	0.009559	3.02182
0.011152	3.06391	0.011152	3.01289
0.012745	3.02671	0.012745	3.00314
0.014338	2.99064	0.014338	2.99275
0.015931	2.963	0.015931	2.98185
0.017524	2.94988	0.017524	2.9706
0.019117	2.9449	0.019117	2.9591
0.02071	2.941	0.02071	2.94746
0.022304	2.93515	0.022304	2.93574
0.023897	2.92607	0.023897	2.92401
0.02549	2.91385	0.02549	2.91228
0.027083	2.90348	0.027083	2.90056
0.028676	2.90218	0.028676	2.88882
0.030269	2.90429	0.030269	2.87704
0.031862	2.90625	0.031862	2.86528
0.033455	2.90716	0.033455	2.85458
0.035048	2.90671	0.035048	2.85698
0.036641	2.90474	0.036641	2.87292
0.038235	2.90126	0.038235	2.89044
0.039828	2.89634	0.039828	2.90832
0.041421	2.89009	0.041421	2.92627
0.043014	2.88265	0.043014	2.94416
0.044607	2.87414	0.044607	2.96187
0.0462	2.86469	0.0462	2.97931
0.047793	2.85438	0.047793	2.99637
0.049386	2.84331	0.049386	3.01298
0.050979	2.83154	0.050979	3.02906
0.052573	2.81918	0.052573	3.04452
0.054166	2.80636	0.054166	3.05931
0.055759	2.79326	0.055759	3.07335
0.057352	2.78025	0.057352	3.08661
0.058945	2.76802	0.058945	3.09903
0.060538	2.75792	0.060538	3.11058
0.062131	2.75245	0.062131	3.12122
0.063724	2.75368	0.063724	3.13092
0.065317	2.7556	0.065317	3.13922
0.06691	2.74384	0.06691	3.12985
0.068504	2.72382	0.068504	3.11269
0.070097	2.70307	0.070097	3.09339
0.07169	2.68389	0.07169	3.07195
0.073283	2.6672	0.073283	3.04837
0.074876	2.65354	0.074876	3.02268
0.076469	2.64334	0.076469	2.99494
0.078062	2.63699	0.078062	2.96527
0.079655	2.63483	0.079655	2.93646
0.079655	2.63483	0.079655	2.93646
0.081492	2.6341	0.081492	2.93702
0.083328	2.63192	0.083328	2.93872
0.085164	2.62834	0.085164	2.94156
0.087001	2.62344	0.087001	2.94553
0.088837	2.61734	0.088837	2.95065
0.090673	2.61018	0.090673	2.9569
0.09251	2.60213	0.09251	2.96427
0.094346	2.59337	0.094346	2.97272
0.096182	2.58414	0.096182	2.98219
0.098018	2.57467	0.098018	2.99262
0.099855	2.56529	0.099855	3.00389
0.101691	2.55642	0.101691	3.01589
0.103527	2.54858	0.103527	3.02846
0.105364	2.54238	0.105364	3.04142
0.1072	2.53839	0.1072	3.05462
0.109036	2.53703	0.109036	3.06792
0.110873	2.53842	0.110873	3.08091
0.112709	2.54241	0.112709	3.09277
0.114545	2.54868	0.114545	3.10231
0.116382	2.5568	0.116382	3.10831
0.118218	2.56635	0.118218	3.11029
0.120054	2.57694	0.120054	3.10877
0.121891	2.58826	0.121891	3.10469
0.123727	2.6	0.123727	3.09883
0.125563	2.61194	0.125563	3.09178
0.1274	2.62385	0.1274	3.0839
0.129236	2.63558	0.129236	3.07547
0.131072	2.64696	0.131072	3.06668
0.132909	2.6579	0.132909	3.05769
0.134745	2.66828	0.134745	3.04862
0.136581	2.67802	0.136581	3.0396
0.138418	2.68708	0.138418	3.0307
0.140254	2.69541	0.140254	3.02202
0.14209	2.70298	0.14209	3.01363
0.143927	2.7098	0.143927	3.0056
0.145763	2.71587	0.145763	2.99798
0.147599	2.72123	0.147599	2.99083
0.149435	2.72594	0.149435	2.98418
0.151272	2.73007	0.151272	2.97806
0.153108	2.7337	0.153108	2.97251
0.154945	2.73687	0.154945	2.96753
0.156781	2.73964	0.156781	2.96313
0.158617	2.742	0.158617	2.95932
0.160453	2.7439	0.160453	2.95609
0.16229	2.74527	0.16229	2.95342
0.164126	2.74609	0.164126	2.95129
0.165962	2.74635	0.165962	2.94968
0.167799	2.74617	0.167799	2.94855
0.169635	2.74582	0.169635	2.94789
0.171471	2.74565	0.171471	2.94767
0.171471	2.74565	0.171471	2.94767
0.173065	2.74698	0.173065	2.94746
0.174658	2.75054	0.174658	2.94683
0.176251	2.75564	0.176251	2.94576
0.177844	2.76188	0.177844	2.94421
0.179437	2.76903	0.179437	2.94216
0.18103	2.77692	0.18103	2.93957
0.182623	2.78543	0.182623	2.93642
0.184216	2.79439	0.184216	2.93271
0.185809	2.80363	0.185809	2.92843
0.187402	2.81297	0.187402	2.92362
0.188996	2.82222	0.188996	2.91831
0.190589	2.83118	0.190589	2.91255
0.192182	2.83966	0.192182	2.90639
0.193775	2.84747	0.193775	2.89989
0.195368	2.85445	0.195368	2.89308
0.196961	2.86043	0.196961	2.88602
0.198554	2.86528	0.198554	2.87871
0.200147	2.86889	0.200147	2.87118
0.20174	2.8712	0.20174	2.86345
0.203334	2.87214	0.203334	2.85554
0.204927	2.87174	0.204927	2.84746
0.20652	2.87005	0.20652	2.83926
0.208113	2.86721	0.208113	2.83098
0.209706	2.86344	0.209706	2.82264
0.211299	2.85907	0.211299	2.8143
0.212892	2.85457	0.212892	2.80599
0.214485	2.85043	0.214485	2.79777
0.216078	2.84706	0.216078	2.78965
0.217671	2.84463	0.217671	2.78169
0.219265	2.84302	0.219265	2.7739
0.220858	2.842	0.220858	2.7663
0.222451	2.84131	0.222451	2.75892
0.224044	2.84075	0.224044	2.75177
0.225637	2.84017	0.225637	2.74486
0.22723	2.8395	0.22723	2.73822
0.228823	2.83868	0.228823	2.73185
0.230416	2.83772	0.230416	2.72578
0.232009	2.83662	0.232009	2.72003
0.233602	2.83541	0.233602	2.71461
0.235196	2.83413	0.235196	2.70955
0.236789	2.83281	0.236789	2.70488
0.238382	2.83149	0.238382	2.70063
0.239975	2.83022	0.239975	2.69681
0.241568	2.82903	0.241568	2.69346
0.243161	2.82796	0.243161	2.69058
0.244754	2.82703	0.244754	2.68821
0.246347	2.82628	0.246347	2.68635
0.247941	2.82573	0.247941	2.68501
0.249534	2.82539	0.249534	2.6842
0.251127	2.82528	0.251127	2.68393
0.251127	2.82528	0.251127	2.68393
0.252963	2.82523	0.252963	2.68532
0.254799	2.8251	0.254799	2.68946
0.256636	2.82484	0.256636	2.6963
0.258472	2.82444	0.258472	2.70575
0.260308	2.82383	0.260308	2.71767
0.262145	2.82297	0.262145	2.73192
0.263981	2.82179	0.263981	2.74831
0.265817	2.82021	0.265817	2.76665
0.267654	2.81817	0.267654	2.78669
0.26949	2.8155	0.26949	2.80813
0.271326	2.81164	0.271326	2.79174
0.273163	2.8007	0.273163	2.75947
0.274999	2.76893	0.274999	2.76129
0.276835	2.74119	0.276835	2.78002
0.278672	2.76322	0.278672	2.79919
0.280508	2.78543	0.280508	2.81861
0.282344	2.79018	0.282344	2.83804
0.284181	2.78723	0.284181	2.85724
0.286017	2.78401	0.286017	2.87596
0.287853	2.78119	0.287853	2.89397
0.289689	2.77905	0.289689	2.91104
0.291526	2.77779	0.291526	2.92698
0.293362	2.77765	0.293362	2.94165
0.295198	2.77885	0.295198	2.95496
0.297035	2.78165	0.297035	2.96688
0.298871	2.78633	0.298871	2.97745
0.300707	2.79322	0.300707	2.98674
0.302544	2.80268	0.302544	2.99486
0.30438	2.81506	0.30438	3.00194
0.306216	2.8307	0.306216	3.00812
0.308053	2.84978	0.308053	3.01352
0.309889	2.87229	0.309889	3.01826
0.311725	2.89789	0.311725	3.02243
0.313562	2.926	0.313562	3.02612
0.315398	2.95582	0.315398	3.0294
0.317234	2.98651	0.317234	3.03232
0.319071	3.01724	0.319071	3.03493
0.320907	3.04733	0.320907	3.03727
0.322743	3.0762	0.322743	3.03935
0.32458	3.1034	0.32458	3.0412
0.326416	3.12856	0.326416	3.04283
0.328252	3.15139	0.328252	3.04427
0.330089	3.17153	0.330089	3.04551
0.331925	3.1881	0.331925	3.04658
0.333761	3.19578	0.333761	3.04746
0.335597	3.19327	0.335597	3.04818
0.337434	3.18966	0.337434	3.04874
0.33927	3.18681	0.33927	3.04913
0.341106	3.18504	0.341106	3.04937
0.342943	3.18444	0.342943	3.04944
0	3.24365	0	3.17593
0.001593	3.23304	0.001593	3.17598
0.003186	3.2182	0.003186	3.17613
0.004779	3.20344	0.004779	3.17639
0.006372	3.19432	0.006372	3.17677
0.007966	3.19024	0.007966	3.17728
0.009559	3.18784	0.009559	3.17795
0.011152	3.18529	0.011152	3.1788
0.012745	3.18076	0.012745	3.17984
0.014338	3.17235	0.014338	3.1811
0.015931	3.15949	0.015931	3.18259
0.017524	3.14306	0.017524	3.18433
0.019117	3.12425	0.019117	3.18635
0.02071	3.10416	0.02071	3.18867
0.022304	3.08388	0.022304	3.1913
0.023897	3.06462	0.023897	3.19427
0.02549	3.04757	0.02549	3.19758
0.027083	3.03349	0.027083	3.20126
0.028676	3.02248	0.028676	3.2053
0.030269	3.01412	0.030269	3.20973
0.031862	3.00781	0.031862	3.21454
0.033455	3.00307	0.033455	3.21974
0.035048	2.9995	0.035048	3.22529
0.036641	2.99678	0.036641	3.23116
0.038235	2.9946	0.038235	3.23719
0.039828	2.99262	0.039828	3.24271
0.041421	2.99046	0.041421	3.24472
0.043014	2.98778	0.043014	3.2423
0.044607	2.98423	0.044607	3.239
0.0462	2.9795	0.0462	3.23592
0.047793	2.97333	0.047793	3.23329
0.049386	2.96548	0.049386	3.23103
0.050979	2.95576	0.050979	3.22871
0.052573	2.94405	0.052573	3.22496
0.054166	2.93026	0.054166	3.21852
0.055759	2.91438	0.055759	3.21053
0.057352	2.89646	0.057352	3.20183
0.058945	2.87668	0.058945	3.19251
0.060538	2.85537	0.060538	3.18246
0.062131	2.83323	0.062131	3.17147
0.063724	2.812	0.063724	3.15932
0.065317	2.79827	0.065317	3.14617
0.06691	2.80341	0.06691	3.14806
0.068504	2.81968	0.068504	3.1549
0.070097	2.83865	0.070097	3.1609
0.07169	2.8578	0.07169	3.16599
0.073283	2.87608	0.073283	3.17016
0.074876	2.89264	0.074876	3.1734
0.076469	2.90642	0.076469	3.17571
0.078062	2.91589	0.078062	3.1771
0.079655	2.91932	0.079655	3.17757
0.079655	2.91932	0.079655	3.17757
0.081492	2.91917	0.081492	3.17753
0.083328	2.91873	0.083328	3.17741
0.085164	2.91813	0.085164	3.17719
0.087001	2.9175	0.087001	3.17684
0.088837	2.91706	0.088837	3.1763
0.090673	2.91703	0.090673	3.17554
0.09251	2.91763	0.09251	3.17452
0.094346	2.91908	0.094346	3.1732
0.096182	2.92155	0.096182	3.17155
0.098018	2.92519	0.098018	3.16957
0.099855	2.93008	0.099855	3.16726
0.101691	2.93626	0.101691	3.16468
0.103527	2.94369	0.103527	3.16189
0.105364	2.95231	0.105364	3.15905
0.1072	2.962	0.1072	3.15641
0.109036	2.9726	0.109036	3.15436
0.110873	2.98395	0.110873	3.15354
0.112709	2.99584	0.112709	3.15477
0.114545	3.00809	0.114545	3.15885
0.116382	3.02051	0.116382	3.16605
0.118218	3.03292	0.118218	3.17593
0.120054	3.04516	0.120054	3.1875
0.121891	3.05711	0.121891	3.19981
0.123727	3.06866	0.123727	3.21218
0.125563	3.07976	0.125563	3.22419
0.1274	3.09036	0.1274	3.23556
0.129236	3.10049	0.129236	3.24611
0.131072	3.11016	0.131072	3.25577
0.132909	3.11945	0.132909	3.26447
0.134745	3.12842	0.134745	3.27219
0.136581	3.13717	0.136581	3.27894
0.138418	3.14579	0.138418	3.28472
0.140254	3.15437	0.140254	3.28955
0.14209	3.16302	0.14209	3.29346
0.143927	3.17183	0.143927	3.2965
0.145763	3.18089	0.145763	3.2987
0.147599	3.19028	0.147599	3.30016
0.149435	3.20008	0.149435	3.30096
0.151272	3.21035	0.151272	3.30124
0.153108	3.22112	0.153108	3.30113
0.154945	3.23242	0.154945	3.30081
0.156781	3.24423	0.156781	3.30045
0.158617	3.25648	0.158617	3.30023
0.160453	3.26909	0.160453	3.30033
0.16229	3.28186	0.16229	3.30087
0.164126	3.29449	0.164126	3.30192
0.165962	3.3065	0.165962	3.30342
0.167799	3.31704	0.167799	3.30517
0.169635	3.32472	0.169635	3.30667
0.171471	3.32763	0.171471	3.30728
0.171471	3.32763	0.171471	3.30728
0.173065	3.32771	0.173065	3.3048
0.174658	3.32794	0.174658	3.29901
0.176251	3.32832	0.176251	3.29181
0.177844	3.3288	0.177844	3.28399
0.179437	3.32935	0.179437	3.27584
0.18103	3.32992	0.18103	3.2675
0.182623	3.33048	0.182623	3.25906
0.184216	3.33098	0.184216	3.25058
0.185809	3.33138	0.185809	3.2421
0.187402	3.33164	0.187402	3.23368
0.188996	3.33173	0.188996	3.22536
0.190589	3.33161	0.190589	3.2172
0.192182	3.33125	0.192182	3.20926
0.193775	3.33064	0.193775	3.20158
0.195368	3.32976	0.195368	3.19421
0.196961	3.32855	0.196961	3.18719
0.198554	3.32691	0.198554	3.18052
0.200147	3.32443	0.200147	3.17417
0.20174	3.31974	0.20174	3.16811
0.203334	3.31058	0.203334	3.16226
0.204927	3.29814	0.204927	3.15653
0.20652	3.28439	0.20652	3.15085
0.208113	3.27008	0.208113	3.14515
0.209706	3.25551	0.209706	3.13937
0.211299	3.24082	0.211299	3.1335
0.212892	3.22614	0.212892	3.12754
0.214485	3.21158	0.214485	3.12152
0.216078	3.19722	0.216078	3.11546
0.217671	3.18314	0.217671	3.10944
0.219265	3.16942	0.219265	3.10351
0.220858	3.15613	0.220858	3.09773
0.222451	3.14333	0.222451	3.09215
0.224044	3.13108	0.224044	3.08683
0.225637	3.11943	0.225637	3.08182
0.22723	3.10843	0.22723	3.07715
0.228823	3.09813	0.228823	3.07286
0.230416	3.08856	0.230416	3.06894
0.232009	3.07976	0.232009	3.06542
0.233602	3.07174	0.233602	3.06229
0.235196	3.06454	0.235196	3.05955
0.236789	3.05816	0.236789	3.05717
0.238382	3.05259	0.238382	3.05515
0.239975	3.04781	0.239975	3.05345
0.241568	3.0438	0.241568	3.05205
0.243161	3.04053	0.243161	3.05093
0.244754	3.03793	0.244754	3.05005
0.246347	3.03598	0.246347	3.0494
0.247941	3.03462	0.247941	3.04894
0.249534	3.03382	0.249534	3.04868
0.251127	3.03355	0.251127	3.04859
0.251127	3.03355	0.251127	3.04859
0.252963	3.03207	0.252963	3.0447
0.254799	3.0276	0.254799	3.03364
0.256636	3.02005	0.256636	3.01685
0.258472	3.0093	0.258472	2.99577
0.260308	2.99529	0.260308	2.9715
0.262145	2.97798	0.262145	2.94485
0.263981	2.95743	0.263981	2.91637
0.265817	2.93375	0.265817	2.88651
0.267654	2.90709	0.267654	2.85561
0.26949	2.87771	0.26949	2.82407
0.271326	2.84632	0.271326	2.83116
0.273163	2.81898	0.273163	2.85495
0.274999	2.80986	0.274999	2.87953
0.276835	2.80529	0.276835	2.90463
0.278672	2.80144	0.278672	2.93002
0.280508	2.80003	0.280508	2.95546
0.282344	2.81586	0.282344	2.98073
0.284181	2.83905	0.284181	3.0056
0.286017	2.8622	0.286017	3.02989
0.287853	2.88477	0.287853	3.0534
0.289689	2.90662	0.289689	3.07598
0.291526	2.92772	0.291526	3.09749
0.293362	2.94806	0.293362	3.1178
0.295198	2.96767	0.295198	3.13684
0.297035	2.98655	0.297035	3.15453
0.298871	3.00475	0.298871	3.17083
0.300707	3.02228	0.300707	3.18575
0.302544	3.03918	0.302544	3.19931
0.30438	3.05548	0.30438	3.21153
0.306216	3.07119	0.306216	3.22249
0.308053	3.08634	0.308053	3.23227
0.309889	3.10093	0.309889	3.24096
0.311725	3.11498	0.311725	3.24866
0.313562	3.12847	0.313562	3.25546
0.315398	3.14142	0.315398	3.26144
0.317234	3.1538	0.317234	3.26645
0.319071	3.1656	0.319071	3.26459
0.320907	3.17678	0.320907	3.26055
0.322743	3.18732	0.322743	3.25679
0.32458	3.19719	0.32458	3.25337
0.326416	3.20632	0.326416	3.25028
0.328252	3.21465	0.328252	3.24445
0.330089	3.2158	0.330089	3.22997
0.331925	3.20987	0.331925	3.21671
0.333761	3.21112	0.333761	3.20492
0.335597	3.22093	0.335597	3.19487
0.337434	3.23026	0.337434	3.18676
0.33927	3.23734	0.33927	3.1808
0.341106	3.24192	0.341106	3.17716
0.342943	3.24365	0.342943	3.17593
0	3.2467	0	3.23738
0.001593	3.25366	0.001593	3.23791
0.003186	3.25828	0.003186	3.23948
0.004779	3.25956	0.004779	3.2421
0.006372	3.25792	0.006372	3.24573
0.007966	3.25394	0.007966	3.25036
0.009559	3.24843	0.009559	3.25593
0.011152	3.24273	0.011152	3.26239
0.012745	3.239	0.012745	3.26964
0.014338	3.23969	0.014338	3.27751
0.015931	3.24589	0.015931	3.28558
0.017524	3.25721	0.017524	3.29282
0.019117	3.27288	0.019117	3.2973
0.02071	3.29225	0.02071	3.29856
0.022304	3.31475	0.022304	3.29791
0.023897	3.33986	0.023897	3.29617
0.02549	3.36711	0.02549	3.29368
0.027083	3.39598	0.027083	3.29058
0.028676	3.42591	0.028676	3.28696
0.030269	3.45604	0.030269	3.2829
0.031862	3.48459	0.031862	3.27847
0.033455	3.5072	0.033455	3.27377
0.035048	3.5205	0.035048	3.26889
0.036641	3.52709	0.036641	3.26399
0.038235	3.52662	0.038235	3.25933
0.039828	3.51798	0.039828	3.25569
0.041421	3.50348	0.041421	3.25616
0.043014	3.48591	0.043014	3.26167
0.044607	3.46686	0.044607	3.26793
0.0462	3.44712	0.0462	3.26692
0.047793	3.42706	0.047793	3.25837
0.049386	3.40686	0.049386	3.24951
0.050979	3.38662	0.050979	3.24149
0.052573	3.36634	0.052573	3.23562
0.054166	3.34602	0.054166	3.23293
0.055759	3.3256	0.055759	3.23202
0.057352	3.30507	0.057352	3.23172
0.058945	3.28439	0.058945	3.23159
0.060538	3.26357	0.060538	3.23141
0.062131	3.24262	0.062131	3.23105
0.063724	3.2216	0.063724	3.23045
0.065317	3.20059	0.065317	3.22961
0.06691	3.1797	0.06691	3.22858
0.068504	3.15907	0.068504	3.22743
0.070097	3.13891	0.070097	3.22623
0.07169	3.11947	0.07169	3.22508
0.073283	3.10116	0.073283	3.22405
0.074876	3.08461	0.074876	3.2232
0.076469	3.07083	0.076469	3.22255
0.078062	3.06136	0.078062	3.22216
0.079655	3.05792	0.079655	3.22203
0.079655	3.05792	0.079655	3.22203
0.081492	3.05826	0.081492	3.22199
0.083328	3.05925	0.083328	3.22187
0.085164	3.06087	0.085164	3.22165
0.087001	3.06306	0.087001	3.2213
0.088837	3.06577	0.088837	3.22077
0.090673	3.06893	0.090673	3.22004
0.09251	3.07249	0.09251	3.21907
0.094346	3.07641	0.094346	3.2178
0.096182	3.08067	0.096182	3.21623
0.098018	3.08522	0.098018	3.21434
0.099855	3.09008	0.099855	3.21213
0.101691	3.09522	0.101691	3.20962
0.103527	3.10066	0.103527	3.20687
0.105364	3.10638	0.105364	3.20399
0.1072	3.11239	0.1072	3.20114
0.109036	3.11868	0.109036	3.1986
0.110873	3.12524	0.110873	3.19681
0.112709	3.13205	0.112709	3.19641
0.114545	3.13907	0.114545	3.19817
0.116382	3.14628	0.116382	3.20269
0.118218	3.15363	0.118218	3.20997
0.120054	3.16108	0.120054	3.21938
0.121891	3.16858	0.121891	3.23008
0.123727	3.1761	0.123727	3.2413
0.125563	3.18358	0.125563	3.2525
0.1274	3.19101	0.1274	3.26329
0.129236	3.19834	0.129236	3.27341
0.131072	3.20558	0.131072	3.28271
0.132909	3.21272	0.132909	3.2911
0.134745	3.21977	0.134745	3.29853
0.136581	3.22676	0.136581	3.30497
0.138418	3.23373	0.138418	3.31044
0.140254	3.24073	0.140254	3.31494
0.14209	3.24784	0.14209	3.3185
0.143927	3.25511	0.143927	3.32118
0.145763	3.26264	0.145763	3.32303
0.147599	3.27049	0.147599	3.32415
0.149435	3.27874	0.149435	3.32464
0.151272	3.28744	0.151272	3.32467
0.153108	3.29663	0.153108	3.32439
0.154945	3.30629	0.154945	3.32398
0.156781	3.31639	0.156781	3.32364
0.158617	3.32678	0.158617	3.32354
0.160453	3.33726	0.160453	3.32384
0.16229	3.34745	0.16229	3.32466
0.164126	3.35676	0.164126	3.32603
0.165962	3.36438	0.165962	3.32785
0.167799	3.36941	0.167799	3.32979
0.169635	3.37165	0.169635	3.33128
0.171471	3.3721	0.171471	3.33182
0.171471	3.3721	0.171471	3.33182
0.173065	3.3722	0.173065	3.33414
0.174658	3.37248	0.174658	3.33938
0.176251	3.37296	0.176251	3.33867
0.177844	3.37359	0.177844	3.33051
0.179437	3.37437	0.179437	3.32192
0.18103	3.37526	0.18103	3.31306
0.182623	3.37619	0.182623	3.30398
0.184216	3.37711	0.184216	3.29475
0.185809	3.37793	0.185809	3.28547
0.187402	3.37855	0.187402	3.27624
0.188996	3.37887	0.188996	3.26716
0.190589	3.37871	0.190589	3.25835
0.192182	3.37783	0.192182	3.24989
0.193775	3.37575	0.193775	3.24187
0.195368	3.37164	0.195368	3.23434
0.196961	3.36468	0.196961	3.22736
0.198554	3.35521	0.198554	3.22098
0.200147	3.34459	0.200147	3.21523
0.20174	3.33499	0.20174	3.21015
0.203334	3.32905	0.203334	3.20575
0.204927	3.32582	0.204927	3.20206
0.20652	3.3234	0.20652	3.19908
0.208113	3.32101	0.208113	3.1968
0.209706	3.31815	0.209706	3.19519
0.211299	3.31404	0.211299	3.19419
0.212892	3.30757	0.212892	3.19374
0.214485	3.29816	0.214485	3.19377
0.216078	3.28657	0.216078	3.1942
0.217671	3.27388	0.217671	3.19498
0.219265	3.26079	0.219265	3.19603
0.220858	3.24771	0.220858	3.19729
0.222451	3.23489	0.222451	3.19873
0.224044	3.22252	0.224044	3.20028
0.225637	3.21071	0.225637	3.20192
0.22723	3.19959	0.22723	3.2036
0.228823	3.18922	0.228823	3.20531
0.230416	3.17969	0.230416	3.207
0.232009	3.17103	0.232009	3.20867
0.233602	3.16325	0.233602	3.21028
0.235196	3.15636	0.235196	3.21182
0.236789	3.15034	0.236789	3.21328
0.238382	3.14516	0.238382	3.21463
0.239975	3.14077	0.239975	3.21586
0.241568	3.13713	0.241568	3.21697
0.243161	3.13416	0.243161	3.21792
0.244754	3.13183	0.244754	3.21872
0.246347	3.13007	0.246347	3.21935
0.247941	3.12885	0.247941	3.21981
0.249534	3.12813	0.249534	3.22009
0.251127	3.12789	0.251127	3.22018
0.251127	3.12789	0.251127	3.22018
0.252963	3.12763	0.252963	3.2226
0.254799	3.12692	0.254799	3.22925
0.256636	3.12599	0.256636	3.23883
0.258472	3.12515	0.258472	3.25009
0.260308	3.12473	0.260308	3.26217
0.262145	3.12508	0.262145	3.27458
0.263981	3.12647	0.263981	3.28709
0.265817	3.12917	0.265817	3.29963
0.267654	3.13337	0.267654	3.31223
[truncated: 7,793 more rows]

## Sheet: Fig 3.k
Wave_Vector_DFT	Frequency_DFT_THz	Wave_Vector_MLP	Frequency_MLP_THz
0	0	0	-0.001991
0.001654	-0.027255	0.001654	0.009223
0.003308	0.006733	0.003308	0.022346
0.004962	0.035727	0.004962	0.036098
0.006616	0.055478	0.006616	0.051916
0.008271	0.074516	0.008271	0.070143
0.009925	0.093823	0.009925	0.090878
0.011579	0.113706	0.011579	0.114076
0.013233	0.134278	0.013233	0.139601
0.014887	0.155568	0.014887	0.167269
0.016541	0.177577	0.016541	0.196871
0.018195	0.200292	0.018195	0.228189
0.019849	0.223695	0.019849	0.261008
0.021503	0.24777	0.021503	0.295123
0.023157	0.272503	0.023157	0.330342
0.024812	0.297879	0.024812	0.366492
0.026466	0.323887	0.026466	0.403414
0.02812	0.350514	0.02812	0.44097
0.029774	0.377748	0.029774	0.479035
0.031428	0.405576	0.031428	0.517505
0.033082	0.433982	0.033082	0.556288
0.034736	0.462949	0.034736	0.595309
0.03639	0.492459	0.03639	0.634506
0.038044	0.52249	0.038044	0.673828
0.039698	0.553021	0.039698	0.713236
0.041353	0.584026	0.041353	0.752703
0.043007	0.615479	0.043007	0.792208
0.044661	0.647353	0.044661	0.831741
0.046315	0.679619	0.046315	0.871296
0.047969	0.712247	0.047969	0.910876
0.049623	0.745205	0.049623	0.950487
0.051277	0.778462	0.051277	0.990141
0.052931	0.811986	0.052931	1.02985
0.054585	0.845741	0.054585	1.06964
0.056239	0.879693	0.056239	1.10952
0.057894	0.913804	0.057894	1.14951
0.059548	0.948032	0.059548	1.18964
0.061202	0.982332	0.061202	1.22993
0.062856	1.01665	0.062856	1.2704
0.06451	1.05091	0.06451	1.31106
0.066164	1.08505	0.066164	1.35194
0.067818	1.11893	0.067818	1.39305
0.069472	1.15242	0.069472	1.43442
0.071126	1.18529	0.071126	1.47604
0.07278	1.21722	0.07278	1.51794
0.074435	1.24774	0.074435	1.56011
0.076089	1.27613	0.076089	1.60256
0.077743	1.30128	0.077743	1.6453
0.079397	1.32163	0.079397	1.68832
0.081051	1.33516	0.081051	1.7316
0.082705	1.33995	0.082705	1.77283

## Sheet: Fig 3.l
Wave_Vector_DFT	Frequency_DFT_THz	Wave_Vector_MLP	Frequency_MLP_THz
0	0	0	-0.000993
0.00167	0.009412	0.00166	0.004894
0.00334	0.020158	0.003321	0.011495
0.00501	0.033122	0.004981	0.021282
0.00668	0.048658	0.006641	0.034448
0.008351	0.066717	0.008302	0.050938
0.010021	0.087039	0.009962	0.070591
0.011691	0.109285	0.011623	0.093196
0.013361	0.133113	0.013283	0.11852
0.015031	0.158223	0.014943	0.146317
0.016701	0.184362	0.016604	0.176341
0.018371	0.211333	0.018264	0.208353
0.020042	0.238985	0.019925	0.242123
0.021712	0.267205	0.021585	0.277434
0.023382	0.295914	0.023245	0.314085
0.025052	0.325055	0.024906	0.351892
0.026722	0.35459	0.026566	0.390685
0.028392	0.384497	0.028226	0.430314
0.030062	0.414763	0.029887	0.470643
0.031732	0.445383	0.031547	0.511551
0.033403	0.476358	0.033208	0.552932
0.035073	0.507694	0.034868	0.594694
0.036743	0.5394	0.036528	0.636755
0.038413	0.571488	0.038189	0.679048
0.040083	0.60397	0.039849	0.721513
0.041753	0.636862	0.041509	0.764103
0.043423	0.670177	0.04317	0.806776
0.045093	0.70393	0.04483	0.849501
0.046763	0.738135	0.04649	0.892253
0.048434	0.772806	0.048151	0.935013
0.050104	0.807952	0.049811	0.977768
0.051774	0.843583	0.051472	1.02051
0.053444	0.879705	0.053132	1.06323
0.055114	0.916321	0.054792	1.10594
0.056784	0.953429	0.056453	1.14863
0.058454	0.991022	0.058113	1.1913
0.060124	1.02909	0.059773	1.23397
0.061795	1.06761	0.061434	1.27663
0.063465	1.10655	0.063094	1.3193
0.065135	1.14588	0.064755	1.36198
0.066805	1.18553	0.066415	1.40466
0.068475	1.22543	0.068075	1.44735
0.070145	1.26547	0.069736	1.49003
0.071815	1.30547	0.071396	1.53268
0.073486	1.3452	0.073056	1.57523
0.075156	1.38425	0.074717	1.61761
0.076826	1.42196	0.076377	1.65959
0.078496	1.45714	0.078037	1.70075
0.080166	1.48762	0.079698	1.73992
0.081836	1.50956	0.081358	1.77346
0.083506	1.51782	0.083019	1.78914

## Sheet: Fig 3.m
mlp_x	mlp_deltaF meV/atom	dft_x	dft_deltaF meV/atom
0.0204082	-1.5381	0.0204082	-1.3641
0.0204082	-1.56924	0.0204082	-1.32764
0.0204082	-1.51693	0.0204082	-1.344
0.0204082	-1.50883	0.0204082	-1.35624
0.0204082	-1.50758	0.102041	-4.83664
0.0204082	-1.49388	0.102041	-4.83775
0.0204082	-1.54246	0.102041	-4.88167
0.0204082	-1.55429	0.102041	-4.79968
0.0204082	-1.56114	0.102041	-4.85007
0.0204082	-1.5736	0.102041	-4.80608
0.0204082	-1.5381	0.102041	-4.78732
0.0204082	-1.54371	0.102041	-4.80292
0.0204082	-1.35811	0.102041	-4.91562
0.0204082	-1.32012	0.102041	-4.8582
0.0204082	-1.5244	0.102041	-4.84874
0.0204082	-1.54246	0.102041	-4.91779
0.0204082	-1.49575	0.204082	-7.71923
0.0204082	-1.50571	0.204082	-7.35954
0.0204082	-1.52627	0.204082	-7.71846
0.0204082	-1.55678	0.204082	-7.64388
0.0204082	-1.53997	0.204082	-7.74757
0.0204082	-1.55865	0.204082	-7.74139
0.0204082	-1.54931	0.204082	-7.53356
0.0204082	-1.49264	0.204082	-7.55861
0.0204082	-1.5026	0.204082	-7.77074
0.0204082	-1.53935	0.204082	-7.89247
0.0204082	-1.45028	0.204082	-7.63589
0.0204082	-1.27714	0.204082	-7.59582
0.0204082	-1.5655	0.204082	-7.52477
0.0204082	-1.47021	0.204082	-7.6777
0.0204082	-1.49762	0.204082	-7.75378
0.0204082	-1.58045	0.204082	-7.68935
0.0204082	-1.52689	0.204082	-7.70793
0.0204082	-1.51381	0.204082	-7.68908
0.0204082	-1.44157	0.204082	-7.74249
0.0204082	-1.55118	0.204082	-7.6092
0.0204082	-1.5244	0.204082	-7.57082
0.0204082	-1.60848	0.204082	-7.80055
0.0204082	-1.4945	0.306122	-9.39088
0.0204082	-1.4945	0.306122	-9.59906
0.0204082	-1.55243	0.306122	-9.30026
0.0204082	-1.53499	0.306122	-9.40592
0.0204082	-1.53374	0.306122	-9.47803
0.0204082	-1.54807	0.306122	-9.52395
0.0204082	-1.54059	0.306122	-9.54413
0.0204082	-1.5655	0.306122	-9.54945
0.0204082	-1.42226	0.306122	-9.35702
0.0204082	-1.53872	0.306122	-9.59749
0.0204082	-1.55616	0.306122	-9.64257
0.0204082	-1.47831	0.306122	-9.56424
0.0204082	-1.64585	0.306122	-9.32694
0.0204082	-1.52751	0.306122	-9.52199
0.0204082	-1.56862	0.306122	-9.2494
0.0204082	-1.41728	0.306122	-9.5644
0.0204082	-1.49201	0.306122	-9.42546
0.0204082	-1.49824	0.306122	-9.29699
0.0204082	-1.58357	0.306122	-9.56903
0.0204082	-1.54308	0.306122	-9.19167
0.0204082	-1.5381	0.306122	-9.66203
0.0204082	-1.53063	0.306122	-9.47808
0.0204082	-1.57796	0.306122	-9.2658
0.0408163	-2.5437	0.306122	-9.3879
0.0408163	-2.49512	0.306122	-9.41666
0.0408163	-2.54681	0.306122	-9.17368
0.0408163	-2.54432	0.306122	-9.55172
0.0408163	-2.56301	0.306122	-9.52806
0.0408163	-2.5219	0.306122	-9.28083
0.0408163	-2.63774	0.306122	-9.11183
0.0408163	-2.47893	0.306122	-9.41148
0.0408163	-2.67573	0.306122	-9.32386
0.0408163	-2.52626	0.408163	-10.4639
0.0408163	-2.62529	0.408163	-10.5986
0.0408163	-2.44903	0.408163	-10.5301
0.0408163	-2.45152	0.408163	-10.3933
0.0408163	-2.51131	0.408163	-10.2143
0.0408163	-2.5001	0.408163	-10.4373
0.0408163	-2.53124	0.408163	-10.5778
0.0408163	-2.52066	0.408163	-10.4267
0.0408163	-2.55055	0.408163	-10.3661
0.0408163	-2.56051	0.408163	-10.4781
0.0408163	-2.54681	0.408163	-10.2478
0.0408163	-2.50135	0.408163	-10.574
0.0408163	-2.55055	0.408163	-10.5052
0.0408163	-2.58418	0.408163	-10.6147
0.0408163	-2.5848	0.408163	-10.2286
0.0408163	-2.5163	0.408163	-10.4754
0.0408163	-2.46211	0.408163	-10.3851
0.0408163	-2.53498	0.408163	-10.2631
0.0408163	-2.6228	0.408163	-10.2395
0.0408163	-2.52066	0.408163	-10.6201
0.0408163	-2.48702	0.408163	-10.2508
0.0408163	-2.55553	0.408163	-10.3898
0.0408163	-2.60473	0.408163	-10.6069
0.0408163	-2.60598	0.408163	-10.4689
0.0408163	-2.53809	0.408163	-10.2227
0.0408163	-2.62466	0.408163	-10.3085
0.0408163	-2.56051	0.408163	-10.3397
0.0408163	-2.5792	0.408163	-10.4112
0.0408163	-2.52501	0.408163	-10.4921
0.0408163	-2.63961	0.408163	-10.5261
0.0408163	-2.44405	0.408163	-10.2775
0.0408163	-2.49076	0.408163	-10.4342
0.0408163	-2.52564	0.408163	-10.4979
0.0408163	-2.44094	0.408163	-10.4792
0.0408163	-2.45401	0.408163	-10.384
0.0408163	-2.56301	0.408163	-10.045
0.0408163	-2.44841	0.408163	-10.4576
0.0408163	-2.53311	0.408163	-10.3441
0.0408163	-2.56737	0.408163	-10.3485
0.0408163	-2.61096	0.408163	-10.5681
0.0408163	-2.55242	0.408163	-10.1927
0.0408163	-2.46336	0.408163	-10.291
0.0408163	-2.60847	0.510204	-10.9314
0.0408163	-2.54681	0.510204	-10.4307
0.0408163	-2.52315	0.510204	-10.8074
0.0408163	-2.58356	0.510204	-10.8597
0.0408163	-2.56737	0.510204	-10.6329
0.0408163	-2.55491	0.510204	-10.8267
0.0408163	-2.6066	0.510204	-10.5775
0.0408163	-2.56301	0.510204	-10.6395
0.0408163	-2.62217	0.510204	-10.9166
0.0408163	-2.60224	0.510204	-10.4916
0.0612245	-3.43493	0.510204	-10.733
0.0612245	-3.33777	0.510204	-10.8688
0.0612245	-3.47977	0.510204	-10.6165
0.0612245	-3.48911	0.510204	-10.4015
0.0612245	-3.50406	0.510204	-10.6517
0.0612245	-3.37638	0.510204	-10.1645
0.0612245	-3.42621	0.510204	-10.8734
0.0612245	-3.38635	0.510204	-10.869
0.0612245	-3.48039	0.510204	-10.5771
0.0612245	-3.39631	0.510204	-10.5763
0.0612245	-3.4424	0.510204	-10.6405
0.0612245	-3.41811	0.510204	-10.6125
0.0612245	-3.37514	0.510204	-10.5369
0.0612245	-3.3577	0.510204	-10.6831
0.0612245	-3.47915	0.510204	-10.4729
0.0612245	-3.51527	0.510204	-10.7098
0.0612245	-3.48288	0.510204	-10.6991
0.0612245	-3.4206	0.510204	-10.5877
0.0612245	-3.43679	0.510204	-10.5402
0.0612245	-3.44614	0.510204	-10.6159
0.0612245	-3.46793	0.510204	-10.7666
0.0612245	-3.40441	0.510204	-10.7419
0.0612245	-3.43804	0.510204	-10.4997
0.0612245	-3.34275	0.510204	-10.6973
0.0612245	-3.51838	0.510204	-10.7709
0.0612245	-3.40503	0.510204	-10.5709
0.0612245	-3.37389	0.510204	-10.4303
0.0612245	-3.27237	0.510204	-10.706
0.0612245	-3.38822	0.510204	-10.5302
0.0612245	-3.38822	0.510204	-10.5277
0.0612245	-3.35458	0.510204	-10.4659
0.0612245	-3.39943	0.510204	-10.6407
0.0612245	-3.44614	0.510204	-10.6106
0.0612245	-3.42994	0.510204	-10.6436
0.0612245	-3.43306	0.510204	-10.4669
0.0612245	-3.49783	0.510204	-10.9853
0.0612245	-3.4343	0.510204	-10.5641
0.0612245	-3.43617	0.510204	-10.4227
0.0612245	-3.42185	0.510204	-10.7188
0.0612245	-3.42247	0.510204	-10.7757
0.0612245	-3.46856	0.510204	-10.5529
0.0612245	-3.39693	0.510204	-10.5851
0.0612245	-3.29729	0.612245	-10.4285
0.0612245	-3.44676	0.612245	-10.4309
0.0612245	-3.55637	0.612245	-10.2006
0.0612245	-3.44987	0.612245	-10.2528
0.0612245	-3.45174	0.612245	-10.0676
0.0612245	-3.42309	0.612245	-10.2938
0.0612245	-3.41936	0.612245	-10.3253
0.0612245	-3.39444	0.612245	-10.1497
0.0612245	-3.42932	0.612245	-10.1777
0.0612245	-3.34711	0.612245	-10.0138
0.0612245	-3.53271	0.612245	-10.2359
0.0612245	-3.45236	0.612245	-10.4585
0.0612245	-3.51278	0.612245	-10.1263
0.0612245	-3.47043	0.612245	-10.1552
0.0612245	-3.24372	0.612245	-10.3023
0.0612245	-3.46357	0.612245	-10.3306
0.0612245	-3.43804	0.612245	-10.3711
0.0612245	-3.36766	0.612245	-10.5667
0.0612245	-3.47229	0.612245	-10.226
0.0816327	-4.27126	0.612245	-9.89374
0.0816327	-4.14483	0.612245	-10.2178
0.0816327	-4.11369	0.612245	-10.451
0.0816327	-4.09252	0.612245	-10.4848
0.0816327	-4.18407	0.612245	-10.2976
0.0816327	-4.16165	0.612245	-10.1744
0.0816327	-4.38524	0.612245	-10.1306
0.0816327	-4.25133	0.612245	-10.0847
0.0816327	-4.32109	0.612245	-10.0735
0.0816327	-4.18407	0.612245	-10.2917
0.0816327	-4.25445	0.612245	-10.0731
0.0816327	-4.15791	0.612245	-10.3512
0.0816327	-4.21895	0.612245	-10.3689
0.0816327	-4.23203	0.612245	-10.2139
0.0816327	-4.22081	0.612245	-10.102
0.0816327	-4.33977	0.612245	-10.2645
0.0816327	-4.07508	0.612245	-10.4225
0.0816327	-4.14483	0.612245	-10.3847
0.0816327	-4.18905	0.612245	-10.4203
0.0816327	-4.29929	0.612245	-10.3265
0.0816327	-4.20089	0.612245	-10.5077
0.0816327	-4.24697	0.612245	-10.4203
0.0816327	-4.17535	0.612245	-10.3163
0.0816327	-4.07944	0.714286	-8.89633
0.0816327	-4.23327	0.714286	-9.05422
0.0816327	-4.19466	0.714286	-9.3033
0.0816327	-3.90256	0.714286	-9.09007
0.0816327	-4.1031	0.714286	-9.12305
0.0816327	-4.22517	0.714286	-9.14219
0.0816327	-4.13238	0.714286	-8.88799
0.0816327	-4.08629	0.714286	-8.90045
0.0816327	-4.12553	0.714286	-9.1882
0.0816327	-4.24137	0.714286	-9.38313
0.0816327	-4.31984	0.714286	-8.97235
0.0816327	-4.07695	0.714286	-9.311
0.0816327	-4.0184	0.714286	-9.14688
0.0816327	-4.417	0.714286	-9.13501
0.0816327	-4.30739	0.714286	-9.32316
0.0816327	-4.14421	0.714286	-9.011
0.0816327	-4.08504	0.714286	-9.22317
0.0816327	-4.26815	0.714286	-8.92639
0.0816327	-4.20898	0.714286	-9.05065
0.0816327	-4.32109	0.714286	-8.96116
0.0816327	-4.29119	0.714286	-9.22248
0.0816327	-4.26566	0.714286	-9.17223
0.0816327	-4.23825	0.714286	-9.26827
0.0816327	-4.21895	0.714286	-9.268
0.0816327	-4.22767	0.714286	-9.13936
0.0816327	-4.23514	0.714286	-8.95348
0.0816327	-4.31673	0.714286	-8.9969
0.0816327	-4.27375	0.714286	-9.13435
0.0816327	-4.29929	0.714286	-8.95304
0.0816327	-4.29119	0.714286	-9.18024
0.0816327	-4.17348	0.714286	-9.18759
0.0816327	-4.18531	0.714286	-9.19263
0.0816327	-4.12366	0.816327	-7.41638
0.0816327	-4.16289	0.816327	-7.30064
0.0816327	-4.29617	0.816327	-7.05932
0.0816327	-4.32732	0.816327	-7.14145
0.0816327	-4.02899	0.816327	-7.13435
0.0816327	-4.09439	0.816327	-7.18115
0.102041	-4.90056	0.816327	-7.18099
0.102041	-4.98899	0.816327	-6.94496
0.102041	-4.75606	0.816327	-7.34233
0.102041	-4.64645	0.816327	-7.20773
0.102041	-4.81835	0.816327	-6.89093
0.102041	-5.04692	0.816327	-7.23203
0.102041	-4.91364	0.816327	-7.23511
0.102041	-4.81835	0.816327	-7.18201
0.102041	-5.1011	0.816327	-7.06306
0.102041	-4.62092	0.816327	-7.11251
0.102041	-5.00083	0.816327	-7.11473
0.102041	-4.81087	0.816327	-7.2938
0.102041	-4.79468	0.816327	-7.38775
0.102041	-4.76603	0.816327	-7.2584
0.102041	-4.65828	0.816327	-6.92906
0.102041	-4.85883	0.816327	-7.32422
0.102041	-5.03571	0.918367	-4.16331
0.102041	-4.79219	0.918367	-4.22355
0.102041	-4.52999	0.918367	-4.25033
0.102041	-4.79406	0.918367	-4.16571
0.102041	-5.06871	0.918367	-4.13947
0.102041	-5.11356	0.918367	-4.17505
0.102041	-4.74984	0.918367	-4.19088
0.102041	-4.82333	0.918367	-4.1718
0.102041	-4.89371	0.918367	-4.17871
0.102041	-4.94914	0.918367	-4.15324
0.102041	-4.90616	0.918367	-4.06928
0.102041	-4.89993	0.918367	-4.25299
0.102041	-4.82457	0.979592	-1.40313
0.102041	-4.92049	0.979592	-1.41915
0.102041	-4.61469	0.979592	-1.40316
0.102041	-4.8663	0.979592	-1.32908
0.102041	-5.10546	0.979592	-1.32531
0.102041	-4.84201	0.979592	-1.40532
0.102041	-4.84264	1	5.61226e-07
0.102041	-4.45089	1	-5.10203e-07
0.102041	-4.93855	1	-4.59183e-07
0.102041	-5.01204	1	0
0.102041	-4.96969	0.979592	-1.3641
0.102041	-4.72181	0.5	-11.3314
0.102041	-4.68133	0.979592	-1.32764
0.102041	-4.83516	0.979592	-1.344
0.102041	-5.04629	0.979592	-1.35624
0.102041	-4.79655	0.897959	-4.83664
0.102041	-4.95287	0.897959	-4.83775
0.102041	-4.92983	0.897959	-4.88167
0.102041	-4.951	0.897959	-4.79968
0.102041	-4.7324	0.897959	-4.85007
0.102041	-4.72056	0.897959	-4.80608
0.102041	-4.95723	0.897959	-4.78732
0.102041	-4.9809	0.897959	-4.80292
0.102041	-4.81959	0.897959	-4.91562
0.102041	-4.88499	0.897959	-4.8582
0.102041	-4.62029	0.897959	-4.84874
0.102041	-5.08242	0.897959	-4.91779
0.102041	-4.72181	0.795918	-7.71923
0.102041	-4.87689	0.795918	-7.35954
0.102041	-4.93668	0.795918	-7.71846
0.102041	-4.81274	0.795918	-7.64388
0.102041	-4.91177	0.795918	-7.74757
0.102041	-4.79655	0.795918	-7.74139
0.122449	-5.55731	0.795918	-7.53356
0.122449	-5.38666	0.795918	-7.55861
0.122449	-5.51371	0.795918	-7.77074
0.122449	-5.2459	0.795918	-7.89247
0.122449	-5.56852	0.795918	-7.63589
0.122449	-5.45143	0.795918	-7.59582
0.122449	-5.19732	0.795918	-7.52477
0.122449	-5.50748	0.795918	-7.6777
0.122449	-5.69931	0.795918	-7.75378
0.122449	-5.44583	0.795918	-7.68935
0.122449	-5.27767	0.795918	-7.70793
0.122449	-5.32687	0.795918	-7.68908
0.122449	-5.34618	0.795918	-7.74249
0.122449	-5.44645	0.795918	-7.6092
0.122449	-5.40472	0.795918	-7.57082
0.122449	-5.58596	0.795918	-7.80055
0.122449	-5.39725	0.693878	-9.39088
0.122449	-5.61461	0.693878	-9.59906
0.122449	-5.39911	0.693878	-9.30026
0.122449	-5.40098	0.693878	-9.40592
0.122449	-5.62582	0.693878	-9.47803
0.122449	-5.44832	0.693878	-9.52395
0.122449	-5.41095	0.693878	-9.54413
0.122449	-5.5461	0.693878	-9.54945
0.122449	-5.47759	0.693878	-9.35702
0.122449	-5.7647	0.693878	-9.59749
0.122449	-5.32811	0.693878	-9.64257
0.122449	-5.42278	0.693878	-9.56424
0.122449	-5.538	0.693878	-9.32694
0.122449	-5.56291	0.693878	-9.52199
0.122449	-5.75723	0.693878	-9.2494
0.122449	-5.09145	0.693878	-9.5644
0.122449	-5.46202	0.693878	-9.42546
0.122449	-5.6881	0.693878	-9.29699
0.122449	-5.37794	0.693878	-9.56903
0.122449	-5.45766	0.693878	-9.19167
0.122449	-5.38604	0.693878	-9.66203
0.122449	-5.58347	0.693878	-9.47808
0.122449	-5.47011	0.693878	-9.2658
0.122449	-5.40036	0.693878	-9.3879
0.122449	-5.53738	0.693878	-9.41666
0.122449	-5.39289	0.693878	-9.17368
0.122449	-5.39849	0.693878	-9.55172
0.122449	-5.5654	0.693878	-9.52806
0.122449	-5.55295	0.693878	-9.28083
0.122449	-5.22597	0.693878	-9.11183
0.122449	-5.42901	0.693878	-9.41148
0.122449	-5.77218	0.693878	-9.32386
0.122449	-5.36548	0.591837	-10.4639
0.122449	-5.62893	0.591837	-10.5986
0.122449	-5.44645	0.591837	-10.5301
0.122449	-5.02481	0.591837	-10.3933
0.122449	-5.54983	0.591837	-10.2143
0.122449	-5.46887	0.591837	-10.4373
0.122449	-5.47198	0.591837	-10.5778
0.122449	-5.52679	0.591837	-10.4267
0.122449	-5.31441	0.591837	-10.3661
0.122449	-5.19546	0.591837	-10.4781
0.122449	-5.49752	0.591837	-10.2478
0.122449	-5.14999	0.591837	-10.574
0.122449	-5.44956	0.591837	-10.5052
0.142857	-6.01303	0.591837	-10.6147
0.142857	-5.91338	0.591837	-10.2286
0.142857	-5.90902	0.591837	-10.4754
0.142857	-6.15877	0.591837	-10.3851
0.142857	-6.09337	0.591837	-10.2631
0.142857	-6.04729	0.591837	-10.2395
0.142857	-6.10832	0.591837	-10.6201
0.142857	-6.24721	0.591837	-10.2508
0.142857	-6.26527	0.591837	-10.3898
0.142857	-5.94079	0.591837	-10.6069
0.142857	-6.09337	0.591837	-10.4689
0.142857	-6.06099	0.591837	-10.2227
0.142857	-5.98252	0.591837	-10.3085
0.142857	-6.29392	0.591837	-10.3397
0.142857	-6.0012	0.591837	-10.4112
0.142857	-6.11081	0.591837	-10.4921
0.142857	-5.93767	0.591837	-10.5261
0.142857	-6.01241	0.591837	-10.2775
0.142857	-5.98002	0.591837	-10.4342
0.142857	-6.10895	0.591837	-10.4979
0.142857	-6.23226	0.591837	-10.4792
0.142857	-6.05538	0.591837	-10.384
0.142857	-6.04044	0.591837	-10.045
0.142857	-5.97193	0.591837	-10.4576
0.142857	-6.12825	0.591837	-10.3441
0.142857	-5.95636	0.591837	-10.3485
0.142857	-6.1843	0.591837	-10.5681
0.142857	-5.95137	0.591837	-10.1927
0.142857	-5.85235	0.591837	-10.291
0.142857	-6.28956	0.489796	-10.9314
0.142857	-6.01303	0.489796	-10.4307
0.142857	-6.09151	0.489796	-10.8074
0.142857	-6.19801	0.489796	-10.8597
0.142857	-6.08279	0.489796	-10.6329
0.142857	-5.9931	0.489796	-10.8267
0.142857	-6.16811	0.489796	-10.5775
0.142857	-5.5397	0.489796	-10.6395
0.142857	-5.89034	0.489796	-10.9166
0.142857	-6.04666	0.489796	-10.4916
0.142857	-6.18181	0.489796	-10.733
0.142857	-6.14694	0.489796	-10.8688
0.142857	-6.14631	0.489796	-10.6165
0.142857	-5.96881	0.489796	-10.4015
0.142857	-6.06971	0.489796	-10.6517
0.142857	-5.95885	0.489796	-10.1645
0.142857	-6.2142	0.489796	-10.8734
0.142857	-5.98625	0.489796	-10.869
0.142857	-5.75021	0.489796	-10.5771
0.142857	-5.8511	0.489796	-10.5763
0.142857	-6.18929	0.489796	-10.6405
0.142857	-5.96508	0.489796	-10.6125
0.142857	-6.19365	0.489796	-10.5369
0.142857	-5.98625	0.489796	-10.6831
0.142857	-6.16126	0.489796	-10.4729
0.142857	-6.24409	0.489796	-10.7098
0.142857	-6.0778	0.489796	-10.6991
0.142857	-5.91152	0.489796	-10.5877
0.142857	-5.98002	0.489796	-10.5402
0.142857	-6.1868	0.489796	-10.6159
0.142857	-5.84986	0.489796	-10.7666
0.142857	-6.1569	0.489796	-10.7419
0.163265	-6.35678	0.489796	-10.4997
0.163265	-6.31256	0.489796	-10.6973
0.163265	-6.83322	0.489796	-10.7709
0.163265	-6.28827	0.489796	-10.5709
0.163265	-6.60652	0.489796	-10.4303
0.163265	-6.64202	0.489796	-10.706
0.163265	-6.64264	0.489796	-10.5302
0.163265	-6.77094	0.489796	-10.5277
0.163265	-6.44521	0.489796	-10.4659
0.163265	-6.39165	0.489796	-10.6407
0.163265	-6.47013	0.489796	-10.6106
0.163265	-6.61773	0.489796	-10.6436
0.163265	-6.91107	0.489796	-10.4669
0.163265	-6.80769	0.489796	-10.9853
0.163265	-6.24156	0.489796	-10.5641
0.163265	-6.33871	0.489796	-10.4227
0.163265	-6.35491	0.489796	-10.7188
0.163265	-6.33435	0.489796	-10.7757
0.163265	-6.50189	0.489796	-10.5529
0.163265	-6.57102	0.489796	-10.5851
0.163265	-6.7398	0.387755	-10.4285
0.163265	-6.48196	0.387755	-10.4309
0.163265	-6.54611	0.387755	-10.2006
0.163265	-6.41594	0.387755	-10.2528
0.163265	-6.66133	0.387755	-10.0676
0.163265	-6.48383	0.387755	-10.2938
0.163265	-6.46577	0.387755	-10.3253
0.163265	-6.59157	0.387755	-10.1497
0.163265	-6.76036	0.387755	-10.1777
0.163265	-6.84817	0.387755	-10.0138
0.163265	-6.60714	0.387755	-10.2359
0.163265	-6.64015	0.387755	-10.4585
0.163265	-6.57351	0.387755	-10.1263
0.163265	-6.69371	0.387755	-10.1552
0.163265	-6.63143	0.387755	-10.3023
0.163265	-6.86997	0.387755	-10.3306
0.163265	-7.03065	0.387755	-10.3711
0.163265	-6.38605	0.387755	-10.5667
0.163265	-6.69621	0.387755	-10.226
0.163265	-6.51995	0.387755	-9.89374
0.163265	-6.41968	0.387755	-10.2178
0.163265	-6.14004	0.387755	-10.451
0.163265	-6.23844	0.387755	-10.4848
0.163265	-6.38978	0.387755	-10.2976
0.163265	-6.2783	0.387755	-10.1744
0.163265	-6.71364	0.387755	-10.1306
0.163265	-6.03167	0.387755	-10.0847
0.163265	-6.36487	0.387755	-10.0735
0.163265	-6.54175	0.387755	-10.2917
0.163265	-6.70555	0.387755	-10.0731
0.163265	-6.14502	0.387755	-10.3512
0.163265	-6.57351	0.387755	-10.3689
0.163265	-6.02482	0.387755	-10.2139
0.163265	-6.6632	0.387755	-10.102
0.163265	-6.49068	0.387755	-10.2645
0.163265	-6.85814	0.387755	-10.4225
0.163265	-6.63953	0.387755	-10.3847
0.163265	-6.80582	0.387755	-10.4203
0.163265	-6.38667	0.387755	-10.3265
0.163265	-6.58597	0.387755	-10.5077
0.163265	-6.56604	0.387755	-10.4203
0.183673	-6.95374	0.387755	-10.3163
0.183673	-7.10758	0.285714	-8.89633
0.183673	-6.6959	0.285714	-9.05422
0.183673	-6.9226	0.285714	-9.3033
0.183673	-6.89271	0.285714	-9.09007
0.183673	-7.14619	0.285714	-9.12305
0.183673	-6.97803	0.285714	-9.14219
0.183673	-7.34985	0.285714	-8.88799
0.183673	-7.23899	0.285714	-8.90045
0.183673	-6.9743	0.285714	-9.1882
0.183673	-6.85596	0.285714	-9.38313
0.183673	-7.22902	0.285714	-8.97235
0.183673	-6.62988	0.285714	-9.311
0.183673	-6.94876	0.285714	-9.14688
0.183673	-7.11879	0.285714	-9.13501
0.183673	-6.74759	0.285714	-9.32316
0.183673	-7.24397	0.285714	-9.011
0.183673	-7.30002	0.285714	-9.22317
0.183673	-6.88835	0.285714	-8.92639
0.183673	-6.99609	0.285714	-9.05065
0.183673	-6.93319	0.285714	-8.96116
0.183673	-6.53522	0.285714	-9.22248
0.183673	-7.49808	0.285714	-9.17223
0.183673	-6.85223	0.285714	-9.26827
0.183673	-6.97741	0.285714	-9.268
0.183673	-6.78496	0.285714	-9.13936
0.183673	-7.16923	0.285714	-8.95348
0.183673	-7.13872	0.285714	-8.9969
0.183673	-6.91451	0.285714	-9.13435
0.183673	-6.82856	0.285714	-8.95304
0.183673	-6.75071	0.285714	-9.18024
0.183673	-6.75943	0.285714	-9.18759
0.183673	-7.21657	0.285714	-9.19263
0.183673	-6.86842	0.183673	-7.41638
0.183673	-6.82358	0.183673	-7.30064
0.183673	-7.08391	0.183673	-7.05932
0.183673	-7.01104	0.183673	-7.14145
0.183673	-7.14744	0.183673	-7.13435
0.183673	-6.99859	0.183673	-7.18115
0.183673	-7.03658	0.183673	-7.18099
0.183673	-7.02474	0.183673	-6.94496
0.183673	-7.12688	0.183673	-7.34233
0.183673	-7.08765	0.183673	-7.20773
0.183673	-7.0017	0.183673	-6.89093
0.183673	-7.04841	0.183673	-7.23203
0.183673	-6.98862	0.183673	-7.23511
0.183673	-7.28757	0.183673	-7.18201
0.183673	-7.00108	0.183673	-7.06306
0.183673	-6.8323	0.183673	-7.11251
0.183673	-6.56511	0.183673	-7.11473
0.183673	-7.0808	0.183673	-7.2938
0.183673	-7.13498	0.183673	-7.38775
0.183673	-7.28321	0.183673	-7.2584
0.183673	-6.84475	0.183673	-6.92906
0.183673	-7.01166	0.183673	-7.32422
0.183673	-7.00045	0.0816327	-4.16331
0.183673	-7.1082	0.0816327	-4.22355
0.183673	-7.05215	0.0816327	-4.25033
0.183673	-7.0808	0.0816327	-4.16571
0.183673	-6.6249	0.0816327	-4.13947
0.183673	-6.87589	0.0816327	-4.17505
0.204082	-7.41821	0.0816327	-4.19088
0.204082	-7.68539	0.0816327	-4.1718
0.204082	-7.20334	0.0816327	-4.17871
0.204082	-7.60816	0.0816327	-4.15324
0.204082	-7.68602	0.0816327	-4.06928
0.204082	-7.42942	0.0816327	-4.25299
0.204082	-7.69909	0.0204082	-1.40313
0.204082	-7.53156	0.0204082	-1.41915
0.204082	-7.43876	0.0204082	-1.40316
0.204082	-7.38644	0.0204082	-1.32908
0.204082	-7.46866	0.0204082	-1.32531
0.204082	-7.47239	0.0204082	-1.40532
0.204082	-7.23386	0	5.61226e-07
0.204082	-7.67605	0	-5.10203e-07
0.204082	-7.13234	0	-4.59183e-07
0.204082	-7.20957	0	0
0.204082	-7.15476
0.204082	-7.52097
0.204082	-7.66609
0.204082	-6.61541
0.204082	-7.14168
0.204082	-7.51599
0.204082	-7.28555
0.204082	-7.68228
0.204082	-7.47737
0.204082	-7.60256
0.204082	-7.42817
0.204082	-7.17469
0.204082	-7.05636
0.204082	-7.58387
0.204082	-7.44935
0.204082	-7.53156
0.204082	-7.2843
0.204082	-7.43191
0.204082	-7.29427
0.204082	-7.21704
0.204082	-7.61252
0.204082	-7.13732
0.204082	-7.5353
0.204082	-7.56768
0.204082	-7.77072
0.204082	-7.22701
0.204082	-7.29987
0.204082	-7.5708
0.204082	-7.63183
0.204082	-7.4998
0.204082	-7.46866
0.204082	-7.33475
0.204082	-7.3553
0.204082	-7.40637
0.204082	-7.35032
0.204082	-7.45682
0.204082	-7.549
0.204082	-7.52907
0.204082	-7.478
0.204082	-7.76075
0.204082	-7.27621
0.204082	-7.28991
0.204082	-6.85519
0.204082	-7.33475
0.204082	-7.67169
0.22449	-7.70312
0.22449	-7.86755
0.22449	-8.13099
0.22449	-7.65019
0.22449	-7.46584
0.22449	-7.51691
0.22449	-8.00955
0.22449	-7.60036
0.22449	-7.90927
0.22449	-7.6178
0.22449	-7.79841
0.22449	-7.37179
0.22449	-7.87938
0.22449	-7.94789
0.22449	-7.72617
0.22449	-7.67323
0.22449	-7.59164
0.22449	-7.70998
0.22449	-7.99024
0.22449	-7.68382
0.22449	-7.87689
0.22449	-7.92983
0.22449	-7.30826
0.22449	-8.07183
0.22449	-7.95474
0.22449	-7.27463
0.22449	-7.74921
0.22449	-7.95536
0.22449	-7.84637
0.22449	-7.84201
0.22449	-7.87938
0.22449	-8.23812
0.22449	-7.85322
0.22449	-8.00332
0.22449	-8.08241
0.22449	-7.93668
0.22449	-7.73738
0.22449	-7.41663
0.22449	-7.90242
0.22449	-8.1067
0.22449	-7.82893
0.22449	-7.88125
0.22449	-7.95848
0.22449	-7.84326
0.22449	-7.72617
0.22449	-7.85634
0.22449	-8.09923
0.22449	-8.16151
0.22449	-7.70499
0.22449	-7.95474
0.22449	-7.74797
0.22449	-8.10795
0.22449	-7.79032
0.22449	-7.74236
0.22449	-7.58355
0.22449	-7.63898
0.22449	-7.56548
0.22449	-7.9809
0.22449	-8.14283
0.22449	-7.31761
0.22449	-7.90305
0.244898	-7.71606
0.244898	-8.21368
0.244898	-8.09722
0.244898	-8.03058
0.244898	-8.34634
0.244898	-7.94587
0.244898	-8.17008
0.244898	-8.06483
0.244898	-7.44638
0.244898	-8.15265
0.244898	-8.60356
0.244898	-8.26039
0.244898	-7.96518
0.244898	-8.29029
0.244898	-8.40177
0.244898	-7.88733
0.244898	-8.59297
0.244898	-8.23797
0.244898	-8.1377
0.244898	-8.15078
0.244898	-7.72415
0.244898	-8.36315
0.244898	-8.55809
0.244898	-8.38371
0.244898	-8.16946
0.244898	-8.24482
0.244898	-7.97515
0.244898	-8.09099
0.244898	-8.3781
0.244898	-8.29838
0.244898	-8.14766
0.244898	-8.52446
0.244898	-8.27658
0.244898	-7.97951
0.244898	-7.9303
0.244898	-8.02559
0.244898	-7.96892
0.244898	-8.31271
0.244898	-8.02871
0.244898	-8.23112
0.244898	-7.98511
0.244898	-8.18752
0.244898	-8.14268
0.244898	-8.30399
0.244898	-8.23984
0.244898	-8.46405
0.244898	-7.98511
0.244898	-7.9957
0.244898	-7.71045
0.244898	-7.98636
0.244898	-7.84747
0.244898	-8.27347
0.244898	-8.25665
0.244898	-7.94214
0.244898	-8.20932
0.244898	-8.23361
0.244898	-8.6129
0.244898	-7.99632
0.244898	-7.97203
0.244898	-8.4273
0.244898	-8.3918
0.265306	-8.7169
0.265306	-8.42729
0.265306	-8.57427
0.265306	-8.21927
0.265306	-7.96454
0.265306	-8.31519
0.265306	-8.27034
0.265306	-8.41172
0.265306	-8.74991
0.265306	-8.81156
0.265306	-8.6814
0.265306	-8.52694
0.265306	-8.48148
0.265306	-8.7362
0.265306	-8.43726
0.265306	-8.62098
0.265306	-8.43414
0.265306	-8.70444
0.265306	-8.63219
0.265306	-8.14267
0.265306	-8.55559
0.265306	-8.68576
0.265306	-8.69385
0.265306	-9.04325
0.265306	-8.31394
0.265306	-8.48085
0.265306	-8.69074
0.265306	-8.40176
0.265306	-8.71254
0.265306	-8.1464
0.265306	-8.54064
0.265306	-8.86948
0.265306	-8.5095
0.265306	-8.60105
0.265306	-8.52196
0.265306	-8.3457
0.265306	-8.34446
0.265306	-8.39864
0.265306	-8.5531
0.265306	-8.40923
0.265306	-8.56991
0.265306	-8.6378
0.265306	-8.57116
0.265306	-8.55497
0.265306	-8.54189
0.265306	-8.84955
0.265306	-8.6596
0.265306	-8.62472
0.265306	-8.69136
0.265306	-8.88879
0.265306	-8.49891
0.265306	-8.19062
0.265306	-8.57427
0.265306	-8.16758
0.265306	-8.30771
0.265306	-8.6378
0.265306	-8.57116
0.265306	-8.40612
0.265306	-8.67704
0.265306	-8.66645
0.265306	-8.34633
0.285714	-8.4395
0.285714	-8.73533
0.285714	-9.14514
0.285714	-8.91968
0.285714	-8.98944
0.285714	-8.81131
0.285714	-8.68613
0.285714	-8.78142
0.285714	-8.79574
0.285714	-8.91345
0.285714	-9.02058
0.285714	-8.43825
0.285714	-8.7098
0.285714	-9.02369
0.285714	-8.75464
0.285714	-8.63568
0.285714	-8.77457
0.285714	-8.87795
0.285714	-8.76647
0.285714	-8.9284
0.285714	-8.97698
0.285714	-8.62883
0.285714	-8.8873
0.285714	-8.75526
0.285714	-9.17877
0.285714	-9.24915
0.285714	-8.95082
0.285714	-8.89041
0.285714	-9.17939
0.285714	-9.01684
0.285714	-8.83809
0.285714	-8.78142
0.285714	-8.6799
0.285714	-8.96701
0.285714	-8.94023
0.285714	-8.93837
0.285714	-8.77893
0.285714	-8.82875
0.285714	-8.71478
0.285714	-8.75837
0.285714	-9.29586
0.285714	-8.56717
0.285714	-9.09158
0.285714	-8.52669
0.285714	-9.01435
0.285714	-9.12645
0.285714	-8.91221
0.285714	-9.40983
0.285714	-8.68115
0.285714	-8.73284
0.285714	-8.54849
0.285714	-8.88294
0.285714	-8.85927
0.285714	-8.79387
0.285714	-9.06853
0.285714	-8.86114
0.285714	-8.61015
0.285714	-9.08037
0.285714	-8.48496
0.285714	-8.98944
0.285714	-9.14514
0.306122	-9.13468
0.306122	-9.22499
0.306122	-9.1079
0.306122	-8.93974
0.306122	-9.09482
0.306122	-9.50276
0.306122	-9.09171
0.306122	-8.49506
0.306122	-8.97898
0.306122	-9.0232
0.306122	-9.28603
0.306122	-8.95282
0.306122	-8.95282
0.306122	-9.08735
0.306122	-8.82141
0.306122	-8.83324
0.306122	-8.96154
0.306122	-9.2798
0.306122	-8.84695
0.306122	-9.18077
0.306122	-8.8731
0.306122	-9.10666
0.306122	-8.56606
0.306122	-9.22935
0.306122	-8.50129
0.306122	-8.88369
0.306122	-9.02258
0.306122	-9.26796
0.306122	-8.82328
0.306122	-9.20693
0.306122	-9.1652
0.306122	-8.63519
0.306122	-9.01884
0.306122	-9.11974
0.306122	-8.76411
0.306122	-8.80148
0.306122	-8.7691
0.306122	-9.22997
0.306122	-9.07552
0.306122	-9.00514
0.306122	-8.51312
0.306122	-9.28665
0.306122	-8.94597
0.306122	-9.2717
0.306122	-9.39875
0.306122	-8.9304
0.306122	-8.91795
0.306122	-8.82577
0.306122	-8.56606
0.306122	-8.10892
0.306122	-8.60592
0.306122	-9.43488
0.306122	-8.89303
0.306122	-8.8102
0.306122	-9.03939
0.306122	-8.86065
0.306122	-9.10168
0.306122	-9.04313
0.306122	-8.83449
0.306122	-8.74854
0.306122	-8.78903
0.326531	-9.13873
0.326531	-9.27699
0.326531	-9.40031
0.326531	-9.65442
0.326531	-9.41713
0.326531	-9.2172
0.326531	-9.20537
0.326531	-9.68493
0.326531	-9.54605
0.326531	-9.48439
0.326531	-9.55041
0.326531	-9.22281
0.326531	-9.88236
0.326531	-9.60459
0.326531	-9.35796
0.326531	-9.27014
0.326531	-9.64507
0.326531	-9.44702
0.326531	-9.33367
0.326531	-9.59712
0.326531	-9.34052
0.326531	-9.54605
0.326531	-9.32682
0.326531	-9.44577
0.326531	-8.95251
0.326531	-9.02787
0.326531	-9.27263
0.326531	-9.55975
0.326531	-9.5392
0.326531	-9.13873
0.326531	-9.59276
0.326531	-9.5722
0.326531	-9.33305
0.326531	-9.02787
0.326531	-9.25457
0.326531	-9.45325
0.326531	-9.60397
0.326531	-9.37664
0.326531	-9.13499
0.326531	-9.42584
0.326531	-9.50868
0.326531	-9.28198
0.326531	-9.66313
0.326531	-9.33678
0.326531	-9.54231
0.326531	-9.02725
0.326531	-9.36979
0.326531	-9.38536
0.326531	-9.2334
0.326531	-9.09327
0.326531	-9.30689
0.326531	-9.70798
0.326531	-9.31561
0.326531	-9.11818
0.326531	-9.41214
0.326531	-9.25706
0.326531	-9.06524
0.326531	-8.90019
0.326531	-9.36481
0.326531	-9.15243
0.326531	-8.7202
0.346939	-9.60719
0.346939	-9.72116
0.346939	-9.87064
0.346939	-9.70123
0.346939	-9.39543
0.346939	-9.51501
0.346939	-9.18804
0.346939	-9.21233
0.346939	-9.44837
0.346939	-10.0058
0.346939	-9.66511
0.346939	-9.3126
0.346939	-9.02237
0.346939	-9.03856
0.346939	-9.05351
0.346939	-8.99123
0.346939	-9.45335
0.346939	-9.22105
0.346939	-9.39419
0.346939	-9.61591
0.346939	-9.70933
0.346939	-9.21793
0.346939	-9.79777
0.346939	-10.0618
0.346939	-9.30263
0.346939	-9.74794
0.346939	-8.91961
0.346939	-9.74794
0.346939	-9.17434
0.346939	-9.10147
0.346939	-9.47142
0.346939	-8.94639
0.346939	-9.09088
0.346939	-9.52124
0.346939	-9.39356
0.346939	-9.61528
0.346939	-9.59411
0.346939	-9.86503
0.346939	-9.62961
0.346939	-9.91236
0.346939	-9.10956
0.346939	-8.98874
0.346939	-9.1762
0.346939	-9.4191
0.346939	-9.25966
0.346939	-9.45149
0.346939	-9.3207
0.346939	-9.68753
0.346939	-9.69251
0.346939	-9.27523
0.346939	-9.5885
0.346939	-9.00057
0.346939	-9.01054
0.346939	-9.60656
0.346939	-9.5692
0.346939	-9.65141
0.346939	-9.64767
0.346939	-9.60656
0.346939	-9.48138
0.346939	-9.2142
0.346939	-9.13074
0.367347	-9.73051
0.367347	-9.51937
0.367347	-9.83015
0.367347	-9.31696
0.367347	-9.23911
0.367347	-9.01428
0.367347	-9.61653
0.367347	-9.29952
0.367347	-9.34686
0.367347	-9.4546
0.367347	-9.34935
0.367347	-9.49571
0.367347	-9.72615
0.367347	-9.16437
0.367347	-9.90053
0.367347	-9.46394
0.367347	-9.73362
0.367347	-9.9653
0.367347	-8.97379
0.367347	-10.1135
0.367347	-9.70497
0.367347	-9.96406
0.367347	-9.75978
0.367347	-9.84386
0.367347	-9.64643
0.367347	-9.5474
0.367347	-9.22105
0.367347	-9.71182
0.367347	-9.3699
0.367347	-9.36056
0.367347	-10.1048
0.367347	-10.1521
0.367347	-9.49259
0.367347	-9.39107
0.367347	-9.64331
0.367347	-9.42844
0.367347	-9.36616
0.367347	-9.10147
0.367347	-9.55923
0.367347	-9.39855
0.367347	-9.53494
0.367347	-9.59286
0.367347	-9.59909
0.367347	-9.08777
0.367347	-9.56671
0.367347	-9.47515
0.367347	-9.5038
0.367347	-9.40727
0.367347	-8.68606
0.367347	-9.69999
0.367347	-9.98959
0.367347	-9.4465
0.367347	-10.1596
0.367347	-9.83514
0.367347	-9.60345
0.367347	-9.95845
0.367347	-9.98586
0.367347	-9.42035
0.367347	-9.90489
0.367347	-9.67819
0.367347	-9.61093
0.387755	-10.0885
0.387755	-9.66934
0.387755	-10.2224
0.387755	-9.93777
0.387755	-9.49184
0.387755	-9.60706
0.387755	-10.2137
0.387755	-9.7173
0.387755	-9.46381
0.387755	-10.0791
0.387755	-9.41025
0.387755	-9.85743
0.387755	-10.0019
0.387755	-9.49184
0.387755	-9.60519
0.387755	-10.124
0.387755	-9.46755
0.387755	-9.4034
0.387755	-9.53232
0.387755	-9.77896
0.387755	-9.47752
0.387755	-10.2299
0.387755	-9.98697
0.387755	-9.95396
0.387755	-9.95085
0.387755	-9.4906
0.387755	-9.93217
0.387755	-10.1358
0.387755	-9.64131
0.387755	-9.48748
0.387755	-10.0922
0.387755	-9.39967
0.387755	-9.45634
0.387755	-9.89168
0.387755	-9.59336
0.387755	-9.57654
0.387755	-9.54167
0.387755	-9.60332
0.387755	-10.005
0.387755	-9.67868
0.387755	-9.78767
0.387755	-9.9496
0.387755	-9.83065
0.387755	-9.15179
0.387755	-9.376
0.387755	-9.71979
0.387755	-10.3146
0.387755	-9.28694
0.387755	-9.66187
0.387755	-10.2442
0.387755	-10.5892
0.387755	-9.63073
0.387755	-9.79266
0.387755	-9.56658
0.387755	-9.95334
0.387755	-9.99569
0.387755	-10.4092
0.387755	-9.78705
0.387755	-10.0069
0.387755	-9.41524
0.387755	-9.83376
0.408163	-9.27969
0.408163	-9.43851
0.408163	-10.0377
0.408163	-10.4973
0.408163	-9.80223
0.408163	-10.0613
0.408163	-9.97973
0.408163	-9.40176
0.408163	-10.298
0.408163	-9.36128
0.408163	-9.88195
0.408163	-9.3426
0.408163	-10.5714
0.408163	-9.58113
0.408163	-9.25478
0.408163	-9.75427
0.408163	-9.93426
0.408163	-9.54688
0.408163	-10.0918
0.408163	-10.2201
0.408163	-9.86015
0.408163	-9.79102
0.408163	-9.40675
0.408163	-10.184
0.408163	-9.98533
0.408163	-10.128
0.408163	-9.93489
0.408163	-9.73559
0.408163	-9.80659
0.408163	-10.2731
0.408163	-9.8614
0.408163	-10.0601
0.408163	-9.90998
0.408163	-9.06233
0.408163	-9.94423
0.408163	-9.97662
0.408163	-10.174
0.408163	-9.96042
0.408163	-9.81406
0.408163	-9.62909
0.408163	-10.1616
0.408163	-10.3036
0.408163	-10.1248
0.408163	-10.4923
0.408163	-9.76984
0.408163	-9.97101
0.408163	-9.93676
0.408163	-9.75739
0.408163	-9.76424
0.408163	-9.95295
0.408163	-10.4556
0.408163	-10.1996
0.408163	-9.81219
0.408163	-10.1473
0.408163	-9.74182
0.408163	-9.52944
0.408163	-9.95295
0.408163	-10.1323
0.408163	-10.0551
0.408163	-10.2027
0.408163	-9.89876
0.428571	-10.0094
0.428571	-9.88978
0.428571	-10.459
0.428571	-9.81816
0.428571	-9.66308
0.428571	-10.0461
0.428571	-10.3569
0.428571	-10.0299
0.428571	-9.95268
0.428571	-10.208
0.428571	-9.73346
0.428571	-9.76335
0.428571	-10.0119
0.428571	-9.85864
0.428571	-10.0922
0.428571	-10.0038
0.428571	-10.2959
0.428571	-9.95144
0.428571	-9.75774
0.428571	-9.43824
0.428571	-9.73657
0.428571	-10.0368
0.428571	-9.9396
0.428571	-9.91718
0.428571	-9.92528
0.428571	-9.73408
0.428571	-9.54412
0.428571	-10.1208
0.428571	-10.4833
0.428571	-10.0156
0.428571	-9.76397
0.428571	-10.241
0.428571	-10.3862
0.428571	-10.1619
0.428571	-9.64813
0.428571	-9.41146
0.428571	-9.64564
0.428571	-9.60703
0.428571	-9.92092
0.428571	-8.55448
0.428571	-9.86674
0.428571	-10.294
0.428571	-9.64689
0.428571	-9.75027
0.428571	-9.82874
0.428571	-10.109
0.428571	-9.2296
0.428571	-10.0654
0.428571	-9.59768
0.428571	-9.99067
0.428571	-9.89352
0.428571	-9.90348
0.428571	-9.75276
0.428571	-10.3388
0.428571	-10.0081
0.428571	-9.88791
0.428571	-9.56592
0.428571	-9.89414
0.428571	-10.0629
0.428571	-9.91843
0.428571	-9.66183
0.44898	-9.60906
0.44898	-9.23039
0.44898	-10.324
0.44898	-10.0562
0.44898	-9.67383
0.44898	-9.42222
0.44898	-10.0182
0.44898	-9.9323
0.44898	-9.61778
0.44898	-9.69501
0.44898	-9.91673
0.44898	-9.92171
0.44898	-9.37115
0.44898	-9.75168
0.44898	-10.4206
0.44898	-9.63397
0.44898	-10.0164
0.44898	-9.81085
0.44898	-10.3452
0.44898	-10.1727
0.44898	-10.5003
0.44898	-10.3284
0.44898	-9.76289
0.44898	-10.0973
0.44898	-10.2325
0.44898	-10.4523
0.44898	-10.4654
0.44898	-10.3639
0.44898	-10.1627
0.44898	-9.17932
0.44898	-9.75106
0.44898	-9.71369
0.44898	-10.2973
0.44898	-10.4791
0.44898	-10.2991
0.44898	-9.53681
0.44898	-10.2524
0.44898	-9.55176
0.44898	-9.92109
0.44898	-9.53806
0.44898	-9.96904
0.44898	-10.149
0.44898	-9.92109
0.44898	-9.88621
0.44898	-8.881
0.44898	-9.93541
0.44898	-9.91486
0.44898	-10.0731
0.44898	-9.96655
0.44898	-10.0662
0.44898	-9.92607
0.44898	-9.31447
0.44898	-10.1478
0.44898	-9.7766
0.44898	-9.65017
0.44898	-10.2524
0.44898	-9.96095
0.44898	-9.52809
0.44898	-9.88559
0.44898	-9.53432
0.44898	-9.55238
0.469388	-9.80482
0.469388	-10.0919
0.469388	-10.5989
0.469388	-9.12907
0.469388	-9.88578
0.469388	-10.3305
0.469388	-10.4426
0.469388	-10.1523
0.469388	-10.0458
0.469388	-10.2607
0.469388	-9.29723
0.469388	-8.87808
0.469388	-10.1505
0.469388	-9.93312
0.469388	-10.1243
0.469388	-9.42615
0.469388	-9.87333
0.469388	-9.73257
0.469388	-10.0901
0.469388	-9.87956
0.469388	-9.13841
0.469388	-10.1212
0.469388	-9.86274
0.469388	-10.3099
0.469388	-10.1442
0.469388	-10.4837
0.469388	-9.75873
0.469388	-9.91256
0.469388	-9.89014
0.469388	-10.3878
0.469388	-9.97796
0.469388	-9.95242
0.469388	-9.76309
0.469388	-10.2084
0.469388	-10.2321
0.469388	-9.61299
0.469388	-9.92004
0.469388	-10.0564
0.469388	-10.5572
0.469388	-10.5578
0.469388	-10.2427
0.469388	-10.3772
0.469388	-9.72385
0.469388	-10.0614
0.469388	-10.2682
0.469388	-10.2078
0.469388	-9.98045
0.469388	-9.81541
0.469388	-9.86025
0.469388	-9.48843
0.469388	-10.0035
0.469388	-9.76683
0.469388	-10.0209
0.469388	-9.89513
0.469388	-10.1648
0.469388	-10.0203
0.469388	-9.44982
0.469388	-10.3211
0.469388	-10.4737
0.469388	-10.0297
0.469388	-9.79921
0.489796	-10.2075
0.489796	-10.05
0.489796	-9.73606
0.489796	-10.5389
0.489796	-10.9188
0.489796	-9.90235
0.489796	-9.94408
0.489796	-10.4106
0.489796	-10.0643
0.489796	-10.2169
0.489796	-10.2144
0.489796	-9.36611
0.489796	-10.0425
0.489796	-9.86872
0.489796	-9.96276
0.489796	-10.5656
0.489796	-10.1708
0.489796	-10.3508
0.489796	-9.98207
0.489796	-9.82201
0.489796	-10.5488
0.489796	-10.2374
0.489796	-10.3844
0.489796	-10.4218
0.489796	-10.2866
0.489796	-10.0911
0.489796	-10.2966
0.489796	-9.95404
0.489796	-9.75973
0.489796	-10.1533
0.489796	-10.451
0.489796	-9.98643
0.489796	-9.4122
0.489796	-10.2412
0.489796	-10.2075
0.489796	-10.4585
0.489796	-10.0419
0.489796	-9.73046
0.489796	-10.2841
0.489796	-9.96214
0.489796	-10.0475
0.489796	-9.87868
0.489796	-10.1926
0.489796	-10.3396
0.489796	-10.0331
0.489796	-10.2549
0.489796	-10.2953
0.489796	-10.0145
0.489796	-10.4361
0.489796	-9.9584
0.489796	-9.42092
0.489796	-10.0699
0.489796	-10.2848
0.489796	-10.177
0.489796	-10.9717
0.489796	-9.57039
0.489796	-10.1247
0.489796	-10.2443
0.489796	-9.68686
0.489796	-9.92228
0.489796	-9.84381
0.510204	-10.1714
0.510204	-9.71177
0.510204	-10.4099
0.510204	-9.97024
0.510204	-9.06841
0.510204	-10.0363
0.510204	-10.0805
0.510204	-10.1191
0.510204	-9.99079
0.510204	-10.1851
0.510204	-9.58596
0.510204	-10.6503
0.510204	-9.95218
0.510204	-10.2511
0.510204	-9.90858
0.510204	-10.3321
0.510204	-9.92975
0.510204	-9.91854
0.510204	-10.1882
0.510204	-9.74416
0.510204	-9.91481
0.510204	-10.3906
0.510204	-9.6881
0.510204	-10.4461
0.510204	-9.61088
0.510204	-10.3526
0.510204	-10.1969
0.510204	-10.2162
0.510204	-10.3352
0.510204	-10.3252
0.510204	-9.76409
0.510204	-9.85377
0.510204	-9.76035
0.510204	-10.6204
0.510204	-9.7261
0.510204	-9.13567
0.510204	-9.97709
0.510204	-9.92975
0.510204	-9.93349
0.510204	-9.94159
0.510204	-9.64202
0.510204	-10.0169
0.510204	-10.083
0.510204	-10.1658
0.510204	-10.2574
0.510204	-9.93038
0.510204	-10.0736
0.510204	-10.2237
0.510204	-9.87121
0.510204	-10.2275
0.510204	-10.2505
0.510204	-10.0338
0.510204	-9.50811
0.510204	-9.94782
0.510204	-9.85315
0.510204	-9.47261
0.510204	-9.39103
0.510204	-10.0942
0.510204	-10.1839
0.510204	-10.1353
0.510204	-10.263
0.530612	-10.6961
0.530612	-9.84966
0.530612	-9.49964
0.530612	-10.1231
0.530612	-10.7577
0.530612	-10.2034
0.530612	-10.2321
0.530612	-10.0128
0.530612	-10.001
0.530612	-10.0944
0.530612	-10.4631
0.530612	-9.83347
0.530612	-10.2775
0.530612	-10.3124
0.530612	-10.0627
0.530612	-9.90011
0.530612	-10.1449
0.530612	-9.95616
0.530612	-10.4762
0.530612	-10.2128
0.530612	-9.76807
0.530612	-10.1822
0.530612	-10.0589
0.530612	-10.2003
0.530612	-9.99104
0.530612	-10.2383
0.530612	-10.0471
0.530612	-10.1007
0.530612	-9.8316
0.530612	-9.61362
0.530612	-10.5372
0.530612	-9.65846
0.530612	-10.1648
0.530612	-9.97609
0.530612	-10.0863
0.530612	-10.5142
0.530612	-10.3635
0.530612	-9.7469
0.530612	-10.5622
0.530612	-10.0328
0.530612	-10.1
0.530612	-10.3249
0.530612	-10.0334
0.530612	-10.176
0.530612	-9.9082
0.530612	-10.1692
0.530612	-9.78738
0.530612	-10.1181
0.530612	-10.3267
0.530612	-10.0409
0.530612	-10.1611
0.530612	-9.80108
0.530612	-10.0558
0.530612	-10.1561
0.530612	-10.7957
0.530612	-10.0321
0.530612	-10.3909
0.530612	-10.1474
0.530612	-9.83409
0.530612	-10.204
0.530612	-9.82163
0.55102	-9.80026
0.55102	-9.93292
0.55102	-10.3184
0.55102	-9.36741
0.55102	-10.06
0.55102	-9.66075
0.55102	-9.89929
0.55102	-10.1739
0.55102	-10.2904
0.55102	-9.72864
0.55102	-9.90552
0.55102	-9.94351
0.55102	-10.3396
0.55102	-10.3197
0.55102	-10.0818
0.55102	-10.0687
0.55102	-10.0762
0.55102	-9.42782
0.55102	-9.73362
0.55102	-10.2393
0.55102	-9.90178
0.55102	-9.67944
0.55102	-10.1683
0.55102	-9.89181
0.55102	-10.4168
0.55102	-9.38796
0.55102	-9.74608
0.55102	-10.1528
0.55102	-9.79279
0.55102	-10.2057
0.55102	-10.3427
0.55102	-10.1017
0.55102	-9.97403
0.55102	-9.66262
0.55102	-9.96219
0.55102	-10.0282
0.55102	-10.0189
0.55102	-9.91299
0.55102	-8.90155
0.55102	-9.44838
0.55102	-10.2331
0.55102	-10.0369
0.55102	-9.90676
0.55102	-9.36492
0.55102	-9.81895
0.55102	-10.661
0.55102	-9.54491
0.55102	-10.0693
0.55102	-10.0008
0.55102	-10.4511
0.55102	-9.83016
0.55102	-9.7903
0.55102	-9.4272
0.55102	-10.3645
0.55102	-9.95846
0.55102	-9.7056
0.55102	-10.5968
0.55102	-10.2406
0.55102	-10.5028
0.55102	-10.0998
0.55102	-9.82144
0.571429	-10.2585
0.571429	-9.89601
0.571429	-10.0598
0.571429	-9.84369
0.571429	-10.4136
0.571429	-10.0411
0.571429	-9.7347
0.571429	-10.1408
0.571429	-10.2529
0.571429	-9.8848
0.571429	-10.1215
0.571429	-10.1831
0.571429	-10.2915
0.571429	-9.77332
0.571429	-9.72847
0.571429	-10.0013
0.571429	-10.37
0.571429	-10.0218
0.571429	-10.2604
0.571429	-10.1476
0.571429	-10.2373
0.571429	-9.49554
0.571429	-9.80944
0.571429	-9.51983
0.571429	-9.66868
0.571429	-10.2423
0.571429	-9.88044
0.571429	-9.4507
0.571429	-10.0268
0.571429	-9.98818
0.571429	-9.88168
0.571429	-9.7702
0.571429	-10.2653
0.571429	-10.0592
0.571429	-9.77954
0.571429	-9.81816
0.571429	-9.58523
0.571429	-9.86674
0.571429	-9.86985
0.571429	-10.4472
0.571429	-9.83186
0.571429	-9.64564
0.571429	-10.1725
0.571429	-9.82999
0.571429	-10.2417
0.571429	-10.3756
0.571429	-9.6363
0.571429	-10.1458
0.571429	-9.53291
0.571429	-9.31181
0.571429	-9.97822
0.571429	-9.20718
0.571429	-9.78951
0.571429	-9.89601
0.571429	-10.2168
0.571429	-9.88231
0.571429	-10.0019
0.571429	-10.1364
0.571429	-9.62446
0.571429	-10.0505
0.571429	-9.59083
0.591837	-10.0314
0.591837	-10.0071
0.591837	-9.66085
0.591837	-9.81157
0.591837	-9.77483
0.591837	-9.84209
0.591837	-9.7823
0.591837	-9.71005
0.591837	-10.2743
0.591837	-9.8097
0.591837	-9.84956
0.591837	-9.59172
0.591837	-9.37187
0.591837	-9.95793
0.591837	-10.1803
0.591837	-9.12025
0.591837	-10.2893
0.591837	-10.0146
0.591837	-10.0059
0.591837	-9.76424
0.591837	-9.95918
0.591837	-9.78728
0.591837	-9.8259
0.591837	-10.0669
0.591837	-9.83773
0.591837	-9.81095
0.591837	-10.0514
0.591837	-10.1087
0.591837	-10.4101
0.591837	-9.59795
0.591837	-9.4902
0.591837	-10.1373
0.591837	-9.95544
0.591837	-10.2824
0.591837	-10.0352
0.591837	-9.90499
0.591837	-9.6129
0.591837	-9.72998
0.591837	-10.052
0.591837	-9.14641
0.591837	-9.16198
0.591837	-10.1834
0.591837	-9.74431
0.591837	-9.92555
0.591837	-10.5957
0.591837	-9.74555
0.591837	-9.94859
0.591837	-9.56743
0.591837	-9.92555
0.591837	-10.4032
0.591837	-9.62722
0.591837	-10.4649
0.591837	-9.70258
0.591837	-10.0183
0.591837	-10.2625
0.591837	-9.80783
0.591837	-9.54999
0.591837	-10.3055
0.591837	-9.96603
0.591837	-10.0451
0.591837	-9.5556
0.612245	-10.1246
0.612245	-9.83065
0.612245	-9.57281
0.612245	-9.14369
0.612245	-9.37288
0.612245	-9.802
0.612245	-9.80075
0.612245	-9.89729
0.612245	-9.38098
0.612245	-9.65315
0.612245	-9.73474
0.612245	-9.55101
0.612245	-10.0013
0.612245	-9.94587
0.612245	-10.0144
0.612245	-10.1533
0.612245	-9.52921
0.612245	-9.873
0.612245	-9.27074
0.612245	-10.2068
0.612245	-9.90601
0.612245	-9.25393
0.612245	-9.39032
0.612245	-8.96432
0.612245	-9.61267
0.612245	-9.32867
0.612245	-9.5809
0.612245	-9.68491
0.612245	-9.61827
0.612245	-9.79203
0.612245	-9.53668
0.612245	-9.44139
0.612245	-9.2041
0.612245	-10.2909
0.612245	-9.447
0.612245	-9.55163
0.612245	-9.70173
0.612245	-9.51177
0.612245	-9.2751
0.612245	-9.87425
0.612245	-9.47253
0.612245	-9.4881
0.612245	-9.23649
0.612245	-10.3146
0.612245	-9.72851
0.612245	-10.2529
0.612245	-9.32742
0.612245	-9.37039
0.612245	-9.62139
0.612245	-9.9359
0.612245	-9.59772
0.612245	-9.74595
0.612245	-9.82753
0.612245	-8.8435
0.612245	-9.4389
0.612245	-9.81072
0.612245	-9.66436
0.612245	-9.68678
0.612245	-9.305
0.612245	-9.34424
0.612245	-9.57717
0.632653	-9.64269
0.632653	-9.75106
0.632653	-9.40478
0.632653	-9.70933
0.632653	-9.54366
0.632653	-9.47204
0.632653	-9.60221
0.632653	-9.31634
0.632653	-9.11268
0.632653	-9.84386
0.632653	-9.20735
0.632653	-9.8177
0.632653	-9.7959
0.632653	-9.40665
0.632653	-9.69687
0.632653	-9.34499
0.632653	-9.30077
0.632653	-9.14382
0.632653	-10.0874
0.632653	-9.54242
0.632653	-9.59411
0.632653	-9.52436
0.632653	-9.46021
0.632653	-9.69936
0.632653	-9.94164
0.632653	-9.42408
0.632653	-9.31945
0.632653	-9.61591
0.632653	-9.0012
0.632653	-8.92771
0.632653	-9.84884
0.632653	-9.99582
0.632653	-9.1625
0.632653	-9.58352
0.632653	-9.22354
0.632653	-10.0687
0.632653	-9.73051
0.632653	-8.89283
0.632653	-9.69874
0.632653	-8.96632
0.632653	-9.21918
0.632653	-9.6321
0.632653	-9.53557
0.632653	-9.2497
0.632653	-8.82494
0.632653	-10.0195
0.632653	-9.43031
0.632653	-9.17371
0.632653	-9.66386
0.632653	-9.9105
0.632653	-10.4791
0.632653	-9.6402
0.632653	-9.72801
0.632653	-9.41225
0.632653	-9.3917
0.632653	-8.97193
0.632653	-9.7386
0.632653	-9.75168
0.632653	-9.69376
0.632653	-9.43218
0.632653	-9.89057
0.653061	-9.50754
0.653061	-9.21669
0.653061	-9.11579
0.653061	-9.12077
0.653061	-9.20672
0.653061	-9.62712
0.653061	-9.28457
0.653061	-8.95199
0.653061	-9.55612
0.653061	-8.91961
0.653061	-9.42284
0.653061	-9.44463
0.653061	-9.63833
0.653061	-9.57356
0.653061	-9.24534
0.653061	-8.86542
0.653061	-9.09898
0.653061	-9.13136
0.653061	-9.30014
0.653061	-9.70995
0.653061	-9.99021
0.653061	-9.08839
0.653061	-9.32007
0.653061	-8.89594
0.653061	-8.6817
0.653061	-9.42346
0.653061	-9.07656
0.653061	-9.07157
0.653061	-9.63459
0.653061	-9.54179
0.653061	-9.50505
0.653061	-9.57854
0.653061	-8.95075
0.653061	-9.18368
0.653061	-9.05849
0.653061	-9.61715
0.653061	-9.63397
0.653061	-9.20361
0.653061	-9.51377
0.653061	-9.20672
0.653061	-9.64767
0.653061	-8.79442
0.653061	-9.42782
0.653061	-8.56834
0.653061	-9.31883
0.653061	-9.02673
0.653061	-9.6676
0.653061	-9.24596
0.653061	-9.2553
0.653061	-9.02237
0.653061	-9.09773
0.653061	-9.82953
0.653061	-9.34125
0.653061	-8.72405
0.653061	-9.45896
0.653061	-9.66573
0.653061	-9.47578
0.653061	-9.60532
0.653061	-9.17371
0.653061	-9.27212
0.653061	-9.93229
0.673469	-9.17548
0.673469	-9.15679
0.673469	-8.90642
0.673469	-8.83106
0.673469	-9.19042
0.673469	-9.30253
0.673469	-8.51779
0.673469	-9.53297
0.673469	-9.26578
0.673469	-8.73951
0.673469	-9.0833
0.673469	-8.82546
0.673469	-9.48127
0.673469	-9.50183
0.673469	-9.17797
0.673469	-9.097
0.673469	-9.24834
0.673469	-9.21596
0.673469	-9.51864
0.673469	-9.38287
0.673469	-8.7009
0.673469	-9.69801
0.673469	-9.34426
0.673469	-8.73079
0.673469	-9.20848
0.673469	-9.12067
0.673469	-9.2116
0.673469	-9.17485
0.673469	-9.25021
0.673469	-9.17797
0.673469	-9.17361
0.673469	-8.79681
0.673469	-8.59004
0.673469	-9.4246
0.673469	-8.86781
0.673469	-9.12254
0.673469	-9.40031
0.673469	-9.49747
0.673469	-8.86407
0.673469	-8.9058
0.673469	-9.02787
0.673469	-9.13624
0.673469	-9.56971
0.673469	-9.17174
0.673469	-9.22655
0.673469	-8.60685
0.673469	-9.16364
[truncated: 3,919 more rows]

## Sheet: Fig 4.j & Fig S13.e
x	y
11.8585	10.3219
11.5794	10.3756
11.7347	10.1142
12.0553	9.38158
12.2294	8.72447
12.9534	8.70447
13.1653	8.39593
12.6499	8.74897
12.6332	8.79577
12.9745	8.80447
13.1956	8.3442
12.9179	8.53308
12.6277	8.89368
12.7107	9.05068
12.9237	8.48543
12.7668	8.87341
12.6075	8.89189
12.5765	8.79821
13.1769	8.68554
13.0386	8.85418
12.4184	8.54579
12.559	8.52563
13.2344	8.70456
13.0246	8.71566
12.5426	8.53418
12.8344	9.01369
12.868	8.79698
12.6876	8.97317
12.753	8.75085
12.676	8.65192
12.7496	8.87868
12.7945	9.10858
12.8426	8.79753
12.76	8.38188
12.7267	8.79934
13.2281	8.87392
12.8784	8.59684
12.7808	8.25889
12.6524	8.86944
12.7731	9.00322
12.5615	8.85233
12.618	8.3765
12.69	8.95682
12.7471	8.85092
12.8406	8.68147
12.8379	8.62894
12.5917	8.57675
12.9584	8.74157
13.1054	8.77625
12.5424	8.58409
12.655	8.52969
12.9438	8.79374
12.9429	9.00217
12.7078	8.58413
12.5003	8.87837
12.7211	9.43959
13.2085	9.77542
13.9562	10.1133
13.723	9.99114
13.1853	9.72966
13.3037	9.64801
13.3952	10.1172
13.6186	9.90127
13.5283	9.67339
13.4789	10.2358
13.5441	10.1342
13.5002	9.55821
13.1873	9.82169
13.309	10.1252
13.5223	9.82306
13.6357	9.78754
13.5901	10.1476
13.6741	9.90019
13.608	9.94342
13.399	9.99001
13.4401	9.62679
13.7334	9.53192
13.8546	10.0503
13.3009	10.0977
13.4344	9.80206
13.7094	9.77291
13.4849	10.0553
13.2969	9.9927
13.2782	9.99246
13.6043	9.96851
13.6832	9.71206
13.3937	10.0554
13.4904	10.0027
13.6091	9.90526
13.3879	9.95461
13.5957	10.0978
13.5543	9.75656
13.4774	9.95946
13.5154	9.99535
13.4987	9.78049
12.9382	9.77357
13.3952	9.89763
13.4147	9.89988
13.7099	9.82006
13.5401	9.99654
13.3629	10.0565
13.4247	9.87818
13.8336	9.70833
13.5804	9.99231
13.1135	9.91242
12.9239	9.56647
13.0017	9.29885
12.8642	8.85578
12.5565	8.51491
12.8501	8.79916
12.9614	8.90368
12.8653	8.69061
12.674	8.77114
12.789	8.7482
12.9101	8.7365
12.7597	8.60786
12.7718	8.97112
12.9018	8.9657
12.676	8.35244
12.6198	8.99064
12.8076	9.03788
12.8544	8.66206
12.8563	8.84821
12.8628	8.76171
12.7406	8.70039
12.6975	8.90769
12.7675	8.72024
12.8374	8.64882
12.9505	9.12195
12.7121	8.75283
12.5654	8.46306
12.8656	8.79758
12.7609	8.6671
12.7126	8.5929
12.8183	8.94704
12.9267	8.85217
13.0103	8.40466
12.4937	8.65756
12.872	9.15236
12.9002	9.18437
12.6594	8.43744
12.7281	8.73677
12.8668	8.84629
12.634	8.54932
12.9116	8.76246
12.8027	8.76931
12.6531	8.70127
12.9673	8.65397
12.7593	8.56128
12.8906	8.45485
12.8621	9.01261
12.789	8.93986
12.5934	8.64104
13.0003	8.97919
12.6833	8.62524
12.7145	8.51418
12.8402	8.99168
12.9514	8.79165
13.0667	8.32636
12.5394	8.57245
12.5129	8.9783
13.0073	8.81414
12.7927	8.669
12.7804	8.87306
13.0038	8.75175
12.7142	8.64053
12.7712	9.05672
12.5124	8.68065
12.6757	8.6426
13.0131	8.73386
13.1204	8.62436
12.8587	8.50667
12.7227	9.1272
12.7845	8.83274
12.5502	8.75305
13.2986	8.53859
13.8162	8.59404
14.3634	8.58717
14.3766	8.9436
14.1822	8.81721
14.1247	8.33891
14.3062	8.9386
14.4219	8.98575
14.0701	8.4932
14.0168	8.37765
14.2021	8.83778
14.0877	9.02876
14.1295	8.62271
13.9937	8.52151
13.8478	8.73708
14.3074	9.25423
14.1891	9.15436
13.8549	8.5359
14.1839	8.36247
14.4065	8.90853
14.0141	9.04295
13.8832	8.76268
14.3004	8.74664
14.0655	8.92957
14.3657	8.82959
14.184	8.63705
13.6564	8.87801
13.6777	8.63657
14.0751	8.75558
14.4509	8.81192
14.3337	8.56886
14.196	8.54787
14.4223	8.87482
14.1928	9.03999
14.0714	8.73932
14.1042	8.66137
14.1867	8.54789
14.2094	8.68398
14.2651	9.16514
14.2745	9.12376
13.9853	8.61771
14.1837	8.68781
14.3864	8.77059
14.0794	8.62185
14.2124	8.91527
14.35	8.7367
14.1154	8.55978
14.1643	8.71797
14.3415	8.97333
14.111	9.12759
14.1042	8.94872
14.2356	8.73025
14.2211	8.42764
14.4087	8.5894
14.1044	8.74073
14.2245	8.87099
14.3082	8.56108
14.0444	8.8716
14.0055	8.6291
14.4373	8.51576
14.2412	8.85164
14.0807	8.75587
14.006	8.80055
14.2185	8.95942
14.2831	8.54672
14.1722	8.63571
13.9212	8.98273
14.2744	8.81833
14.4184	8.6187
13.9075	8.79954
14.1751	8.84928
14.4164	8.53055
14.1148	8.67889
14.0985	8.88161
14.2329	8.6441
14.1193	8.78354
14.1404	8.72293
14.1647	8.76814
13.8102	8.67603
14.0723	9.00617
14.4408	8.52306
14.1282	8.54881
14.0012	8.56578
14.4011	8.8445
14.3599	8.67219
14.0151	8.86625
14.3166	8.35707
14.3262	8.60792
14.181	9.06011
14.3157	9.14028
13.9205	8.75781
14.3123	8.63359
14.1122	8.73833
14.3181	8.71894
14.1281	8.69953
14.1042	8.95544
14.2965	8.73976
14.1859	8.66034
14.25	8.87751
14.1616	8.72068
14.2765	8.96603
14.235	9.01193
14.0568	8.87189
14.1344	8.59043
14.3084	8.60074
13.9845	8.70158
14.196	8.75453
14.2514	8.90273
14.1651	8.61947
14.1886	8.4175
13.965	8.77883
14.2057	8.86413
14.1153	8.83016
14.1036	8.99313
14.1648	8.81271
14.1495	8.36346
14.3613	8.56598
13.921	9.06125
14.3952	8.90392
14.1541	8.64915
14.0368	8.65402
14.3123	8.46331
14.3246	8.71919
13.9905	9.07106
14.3658	9.03999
14.1763	8.71035
14.1823	8.76869
14.2125	8.33713
14.2542	8.63582
13.8016	8.86916
14.1136	8.7981
14.2206	8.73633
13.9082	8.64774
14.2022	8.72229
14.3283	8.71643
14.2112	8.99725
14.0581	8.76266
14.4376	8.72855
14.1672	8.59781
14.3266	8.98509
14.2838	8.88169
14.1059	8.91188
14.0221	8.72269
14.3852	8.45304
14.2594	8.45775
13.9954	8.89815
14.3688	9.02265
14.2166	8.82699
14.1919	8.85052
14.2175	8.56078
14.1579	8.85786
14.307	8.65457
14.167	8.88396
14.0712	8.81577
14.4425	8.64009
14.1982	8.48501
14.0302	8.58658
14.1516	8.72762
14.1972	8.94272
14.1606	8.90652
14.4336	8.52993
14.2813	8.84182
13.9175	8.93836
14.4662	8.96447
14.3729	8.71811
13.7913	8.7321
14.1155	8.46406
14.4446	8.56404
13.9923	8.85634
14.1663	9.03017
14.1299	8.64659
14.1991	8.78444
14.0543	8.94748
14.5545	8.74679
14.0021	8.87475
14.1072	9.12435
14.3954	8.85944
14.0638	8.48752
14.0655	8.80804
14.0909	8.76889
14.3407	8.69458
14.3208	8.79515
13.8728	8.71086
14.3093	8.48853
14.4111	8.689
14.053	8.71745
13.9631	8.82443
14.4669	9.00023
14.1975	8.62039
14.2357	8.68096
14.1652	8.75776
14.1887	8.86614
14.0558	8.76202
14.4404	8.70046
14.0034	8.69356
13.6353	8.40904
13.7471	8.47571
13.8343	9.0143
14.2616	8.85169
14.1492	8.61722
14.1274	8.74668
14.4234	8.65329
14.7389	8.67206
14.0042	8.8529
13.9419	8.67849
14.333	8.58695
13.9436	8.64615
14.004	8.6437
14.0581	8.89833
14.2832	9.24551
14.1713	8.95262
14.2564	8.48424
13.8491	8.60112
14.3821	8.90844
14.2727	8.87976
14.3008	8.86951
14.2289	8.63961
14.2862	8.56366
13.9256	8.83794
14.1991	8.91529
14.0692	8.64611
14.0394	8.72284
14.262	8.90284
13.9954	8.84992
14.2852	8.73809
14.3578	8.79015
13.9913	8.86872
14.1703	8.6139
14.3768	8.67638
13.9777	8.39333
14.0868	8.62057
14.1596	9.05786
14.118	8.88952
13.9864	8.58371
14.2002	8.68184
14.1901	8.78072
14.1499	8.9056
14.2857	9.05055
14.3059	8.70293
14.2708	8.67113
14.1591	8.53777
14.1954	8.87037
14.2366	8.58534
14.1542	8.82996
13.998	8.84906
13.9748	8.51936
14.3875	8.6911
14.2187	8.77638
14.1411	8.95436
14.1552	8.79473
14.3464	8.87735
14.296	8.56525
14.2012	8.80308
14.0287	8.70319
14.2284	8.65485
14.3092	8.76354
14.1658	8.81553
14.2495	8.50001
13.9826	8.73523
14.1487	8.85098
14.1853	8.82144
14.0653	8.93131
14.2582	8.6966
14.3169	8.54456
14.205	8.49633
14.2245	9.0257
14.2461	8.8995
14.1108	8.63143
13.836	8.25435
14.1477	8.74994
14.1962	8.65027
14.0645	8.85973
14.1348	8.85475
14.2462	8.8408
14.0395	8.96445
14.2342	8.82802
14.3408	8.54535
14.3049	8.80108
14.1738	8.72963
14.4974	8.30177
14.3082	8.67409
13.9934	8.93221
14.1731	8.77803
14.0914	8.70577
14.2338	8.56791
14.0064	8.75735
14.0908	8.70903
14.3431	8.94856
14.1919	8.96835
14.1733	8.68642
14.1274	8.55644
14.4161	8.65778
14.1767	8.34629
13.956	8.86442
14.2121	8.91547
14.0906	8.85292
14.008	8.76321
14.0926	8.42715
14.2965	8.87475
14.3108	9.1322
14.365	8.83635
14.2499	8.53414
14.3868	8.69724
14.16	9.00617
14.2121	8.5929
14.2413	8.44526
14.1954	8.71405
14.0192	8.86788
14.2373	8.61546
14.1363	8.77808
14.0012	9.02296
14.1343	8.555
14.1878	8.85426
14.2138	8.82701
14.6649	8.45833
14.3553	8.55346
13.9933	9.0227
14.4003	8.88275
14.1991	8.59105
13.8021	8.49206
14.0992	8.56254
14.2381	9.04006
14.1452	8.80225
14.0787	8.8024
13.7907	8.67596
14.2917	8.89139
14.4272	8.58135
14.2419	8.7662
13.9756	8.69742
14.2924	8.73591
14.2685	8.53597
14.139	8.79462
14.1719	8.80064
13.9699	8.56576
14.2403	8.71947
14.4661	8.86515
14.0228	8.66239
13.8914	8.67735
14.2574	8.7749
14.3452	8.78455
14.1673	8.71888
14.0073	8.58446
14.152	8.38833
14.281	8.83444
14.0359	8.70879
14.2296	8.92774
13.946	8.85056
14.3753	8.68048
14.3409	8.71174
14.1047	9.12446
14.067	9.09036
14.2307	8.5855
14.163	8.5907
14.2515	8.96374
14.2322	8.68552
14.2636	8.57924
14.205	8.7076
13.9168	8.92977
14.1475	8.90818
14.2924	8.65485
14	8.69546
14.0975	8.95217
14.4355	8.81555
14.159	8.73637
14.047	8.64976
14.4764	8.78198
14.0753	8.62467
13.9534	8.80161
14.3944	8.59305
13.9134	8.34634
13.7585	8.57776
14.4999	8.87771
14.3552	8.76232
13.687	9.01237
14.0238	8.93677
14.3194	8.60989
14.4671	8.74759
14.2156	8.79035
14.0003	8.69195
13.987	8.78416
14.227	8.7386
14.1158	8.49323
14.1663	8.45661
14.2205	8.73271
13.8	9.06557
14.207	9.08
14.1281	9.21876
13.834	8.81873
14.1747	8.6211
14.3847	8.74556
14.3549	8.56728
14.0905	8.79868
14.1859	8.70022
14.4799	8.39188
14.4975	8.34101
14.1841	8.81335
13.8603	8.81606
14.5038	8.82857
14.2973	8.71985
13.6305	8.90388
13.267	8.40367
13.1927	8.05221
13.2436	8.66265
13.2362	9.32062
12.9784	9.79541
13.5709	9.88488
13.6269	9.99008
13.5945	9.9207
13.3531	9.92028
13.3463	9.96029
13.5921	9.91134
13.3966	9.86161
13.6749	9.88322
13.4609	10.0563
13.4352	10.0782
13.323	9.73698
13.5371	9.91934
13.7034	10.159
13.2686	9.97157
13.3211	9.79043
13.6836	9.87851
13.4612	10.0557
13.4565	9.97909
13.4943	9.969
13.2845	9.84434
13.427	9.83874
13.3754	10.0276
13.6228	10.0697
13.7921	9.7615
13.4057	9.86183
13.3862	10.1122
13.7005	9.98554
13.5598	9.76657
13.3691	9.96347
13.5038	10.0493
13.5662	10.1475
13.4098	10.0477
13.4477	9.75652
13.5652	9.97305
13.5852	10.097
13.5883	9.78943
13.1355	9.55442
13.0291	9.35384
13.0497	9.64299
13.4349	10.004
13.5302	9.93185
13.6143	9.84575
13.4555	10.0767
13.1412	10.1686
13.3015	9.737
13.7178	9.94179
13.6584	9.78122
13.4024	10.0888
13.6196	10.0175
13.3611	9.80468
13.4126	9.9389
13.475	10.1451
13.5327	9.90411
13.5693	9.95205
13.413	9.92299
13.2085	10.2477
13.4715	9.93564
13.8128	9.80539
13.3829	10.0387
13.5083	10.0403
13.811	9.6527
13.2523	9.85615
13.4343	10.0084
13.6065	9.98739
13.5719	10.1186
13.4089	10.0039
13.4666	9.93564
13.31	10.12
13.6445	9.92524
13.5397	9.82502
13.5215	9.95492
13.3472	9.88675
13.6827	10.0368
13.6285	10.0042
13.5943	9.89997
13.5028	9.68291
13.6374	9.99601
13.3587	10.1822
13.4122	9.8181
13.3084	10.0915
13.5162	10.0614
13.7426	9.82623
13.4672	9.84154
13.1623	9.96796
13.5044	9.93859
13.8936	9.6982
13.9016	9.77002
13.6075	10.0586
13.545	9.94494
13.5057	10.0065
13.4874	9.87584
13.1508	10.0222
13.4873	10.2899
13.6073	9.94954
13.5197	9.9844
13.4262	9.88926
13.7062	9.79629
13.3398	9.99506
13.5785	9.89415
13.711	10.1101
13.3525	9.89587
13.4529	9.97684
13.7354	9.97992
13.6657	9.76606
13.4025	9.88942
13.4423	10.3061
13.2251	10.1943
13.3268	9.70331
13.5452	9.8862
13.9319	10.1407
13.5463	10.0003
13.5435	9.79778
13.1459	9.98783
13.4056	9.87459
13.8497	9.92548
13.9152	10.13
13.3588	9.93447
13.2343	9.8979
13.3192	9.87016
13.3243	9.97519
13.5595	9.92317
13.6926	9.98323
13.4763	10.0536
13.5406	10.0796
13.55	9.89003
13.4543	9.81182
13.6189	10.0707
13.7521	10.2604
13.2796	10.0115
13.5399	9.68912
13.4347	9.82645
13.3109	10.2332
13.6597	9.9762
13.4863	9.63054
13.4327	10.2238
13.3112	10.2119
13.7175	9.70483
13.9672	9.64442
13.9421	9.81114
13.242	10.0733
13.2757	10.2223
13.3592	9.77928
13.6536	9.77205
13.5633	10.031
13.6036	9.97334
13.4554	10.0692
13.16	9.8274
13.0895	9.76749
13.4471	10.042
13.8643	10.214
13.6314	9.84165
13.5295	9.82546
13.5	9.94932
13.2927	9.93903
13.3907	9.68293
13.5114	9.81517
13.5516	10.2973
13.3436	9.91046
13.3348	9.63539
13.4758	10.0712
13.8406	9.91881
13.2603	9.88307
13.549	10.062
13.9664	9.8543
13.7715	9.57687
13.7315	9.97525
13.439	9.84024
13.2731	9.83383
13.2222	10.0486
13.3203	9.99759
13.203	9.84919
13.7024	9.88463
13.6678	9.98845
13.6802	10.0571
13.5717	9.95549
13.2141	9.89818
13.5357	9.50698
14.3226	9.53657
14.3896	9.43657
14.2467	8.6907
14.0101	8.48567
13.8483	8.71363
14.3071	8.67228
14.164	8.58279
14.1926	8.88167
14.2333	8.80758
14.368	8.70784
14.2086	8.60246
13.9726	8.64047
14.1363	8.69812
14.2238	9.02772
14.3546	9.60727
13.9515	9.31854
13.8876	9.53499
13.3628	9.9896
13.1794	9.81285
13.267	10.0264
13.6218	9.97406
13.5019	9.70772
13.4222	9.93062
13.6449	10.0681
13.7958	10.0863
13.3869	9.9274
13.3539	9.92643
13.3452	9.95626
13.647	10.1497
13.6983	9.8392
13.5733	10.0214
13.5128	10.1628
13.1411	10.0679
13.3873	9.97292
13.4752	9.67994
13.4479	10.0569
13.4607	10.1271
13.6884	10.106
13.6839	9.83354
13.3413	9.85187
13.3156	9.93844
13.5448	10.0265
13.6309	9.99171
13.5185	9.83887
13.3822	10.0933
13.5515	10.1205
13.5322	9.99795
12.9888	9.85064
13.4495	9.88545
13.7794	9.95547
13.5932	10.1204
13.2088	9.77234
13.4324	9.90982
13.7432	10.0988
13.3647	9.90953
13.287	9.9105
13.5125	9.90616
13.5527	9.9803
13.6105	10.2052
13.4554	10.0985
13.335	10.0039
13.4024	9.90612
13.4389	10.1789
13.4118	9.93385
13.5721	9.87463
13.72	10.0241
13.5992	10.0833
13.6691	9.96844
13.2896	9.90402
13.1011	9.84652
13.0825	9.72816
13.6718	9.86582
13.5299	10.1998
13.4121	9.75244
13.2709	9.89935
13.4797	10.2234
13.4418	9.74984
13.4415	9.81772
13.7175	10.0069
13.5404	9.9907
13.4517	9.97016
13.4565	9.83121
13.4226	10.1731
13.5646	9.86921
13.6082	9.89047
13.4697	10.0178
13.4029	10.0427
13.4716	10.0211
13.3838	10.0293
13.5914	9.77276
13.3558	10.0331
13.5987	9.90477
13.6962	9.68231
13.6719	10.2018
13.4157	10.3032
13.225	9.81001
13.6364	10.01
13.6489	10.1855
13.4604	9.755
13.0713	9.94773
13.4379	9.97704
13.7228	9.93339
13.454	10.0584
13.2949	9.8947
13.4377	9.90971
13.7032	9.92202
13.6268	9.75553
13.6242	9.98922
13.4293	10.1288
13.6668	9.81607
13.0791	10.1146
13.3607	10.0754
13.4978	9.7325
13.5453	10.0785
13.4749	9.70009
13.3637	10.0185
13.6353	10.1453
13.3312	9.71849
13.1449	9.73568
13.5999	10.0136
13.6316	10.0343
13.5609	10.0148
13.5767	9.78562
13.398	9.95196
13.2374	10.2389
13.3852	9.96331
13.6816	9.84013
13.1954	9.83288
13.3105	9.77071
13.6129	9.99048
13.705	10.0985
13.44	9.75017
13.2955	9.80915
13.5184	9.8519
13.8678	9.54684
13.9641	9.67502
13.8908	9.72206
13.6108	9.9274
13.5178	10.0986
13.3287	9.66861
13.2377	9.81918
13.6666	10.0409
13.5659	10.0914
13.4799	10.0736
13.5795	9.74788
13.6926	9.82323
13.3152	10.0533
13.2908	9.78794
13.5843	9.94123
13.7495	9.87514
13.5711	9.93372
13.3354	9.98838
13.1381	9.83667
13.3481	9.95648
13.7589	9.9584
13.5091	9.90642
13.3396	9.81054
13.35	10.1156
13.7541	9.89127
13.4143	9.98664
13.2942	10.0374
13.481	9.89439
14.1399	9.89644
13.5229	10.0097
13.2287	10.1703
13.159	10.3061
13.6228	9.86379
13.8464	9.73134
13.4021	9.97305
13.2902	9.74581
13.6054	9.94403
13.7114	10.2451
13.3706	9.67692
12.9575	9.27723
12.7608	8.71253
12.5782	8.70242
12.7624	8.74728
12.8669	9.04436
12.9576	8.78363
12.6557	8.70665
12.6372	8.62881
12.8374	8.821
12.6778	8.64225
12.8632	8.75651
13.0844	8.95795
12.6196	8.86158
12.3711	8.52918
12.815	8.75882
12.7048	8.75534
12.9298	8.92047
12.8396	8.75122
12.904	8.50039
12.7139	9.02486
12.7965	9.06165
12.484	8.55183
13.0006	8.74481
12.8727	8.93448
12.6136	8.95255
12.7996	8.7814
12.9569	8.83311
12.7074	8.7814
12.8907	8.8753
12.8993	8.63994
12.7423	8.53224
12.7061	8.5953
12.7767	8.90683
12.7274	9.13744
13.1787	8.54985
13.2285	8.13466
13.1981	8.7933
12.6037	8.77275
12.7941	8.90373
12.9624	8.67347
12.8254	8.73077
12.8865	9.16906
12.6927	9.11413
12.4997	8.67561
13.0168	8.67219
12.7996	8.91305
12.6824	8.81972
12.7089	8.48974
12.9056	8.81315
12.6622	8.95627
12.741	8.8056
12.9037	8.65514
12.8325	8.69447
12.6707	8.76796
12.6686	8.91919
12.8315	8.77768
12.7587	8.42217
12.9978	8.70116
12.9341	9.24353
13.1427	9.77099
13.4054	10.1293
13.6003	9.94518
13.454	9.95496
13.3512	9.78324
13.2967	9.56288
13.2537	9.7745
13.6684	10.2213
13.3484	9.8689
13.1357	9.79715
13.4529	9.67745
13.8129	9.78375
13.5853	9.69349
13.2463	9.95263
13.4944	10.1764
13.6661	9.91231
13.5223	9.96483
13.5236	9.98237
13.4814	9.91184
13.4257	10.1042
13.3745	9.98025
13.5387	9.75387
13.405	9.901
13.6209	9.87752
13.5674	9.97827
13.213	9.99468
13.4781	9.83817
13.45	9.9129
13.716	9.85591
13.7659	9.93165
13.2943	10.0419
13.4521	10.1438
13.5918	9.69809
13.6635	9.81598
13.5351	9.96525
13.2869	10.0549
13.7496	10.1228
13.7418	9.87316
13.4679	9.86849
13.4413	9.78223
13.5489	9.95348
13.441	9.98609
13.4408	10.1371
13.6479	9.935
13.3075	9.97505
13.5548	9.80556
13.7089	9.77386
13.2915	10.2714
13.5207	9.87199
13.6595	9.73376
13.506	9.95575
13.6897	10.0043
13.425	9.87038
13.4218	10.1484
13.5417	10.0303
13.538	9.98556
13.6108	9.83174
13.3283	9.87126
13.4545	10.1701
13.5623	10.0893
13.1664	9.98717
13.4473	9.75498
13.8322	9.73834
13.5594	10.0755
13.5198	10.3616
13.4891	9.93751
13.2319	9.98737
13.1875	9.85026
13.5735	9.81497
13.4162	10.3149
13.6624	9.95789
13.6439	9.80481
13.3357	9.90037
13.4489	9.82949
13.6759	9.6214
13.6346	10.0571
13.5376	10.1044
13.3332	10.1142
13.8254	9.80973
13.854	9.78622
13.509	9.91486
13.5479	9.99869
13.2824	9.89373
13.613	9.87578
13.6909	9.55365
13.3497	9.85361
13.2625	10.1256
13.7357	9.83392
13.5449	10.0187
13.1913	9.81955
13.2645	9.66279
13.4602	10.1779
13.8695	10.1584
13.7074	9.94337
13.2272	9.96781
13.2432	9.71197
13.6386	9.73539
13.5808	10.1479
13.3987	10.0194
13.3872	10.0411
13.5495	9.79516
13.3897	9.87086
13.373	9.99081
13.6163	10.115
13.5562	10.0345
13.4764	9.97622
13.5324	10.0329
13.4938	9.96307
13.4447	9.76868
13.3988	9.94736
13.4699	10.2141
13.4984	10.0178
13.4829	9.50029
13.4565	10.0561
13.4415	10.2483
13.5676	9.90319
13.3867	10.0969
13.5628	10.0475
13.6807	9.71878
13.5745	9.94315
13.4242	9.96307
13.716	9.84645
13.5427	9.84919
13.4082	9.85256
13.1925	9.69857
13.4714	9.966
13.5918	10.017
13.5908	10.2235
13.3948	9.96181
13.4264	9.87507
13.7086	9.91286
13.5891	9.95271
13.5676	10.1485
13.1855	9.65528
13.4574	9.44261
13.5866	9.83901
13.2872	10.1881
13.3557	9.66764
13.4666	9.79322
13.468	10.1371
13.4905	10.1222
13.5382	9.86586
13.375	10.0452
13.5375	10.0247
13.6095	9.95256
13.2573	9.94346
13.4387	9.60919
13.8451	9.70102
13.6125	10.0241
13.284	10.2212
13.0014	9.7134
12.89	8.9093
12.6322	8.41003
12.9707	8.91525
12.8373	9.12568
12.8934	8.87456
12.8256	8.53656
12.7475	8.90452
12.9419	9.16013
13.0269	8.97641
12.8179	8.73994
12.6137	8.65402
12.804	8.4819
12.6431	8.79396
12.7659	8.66115
12.6628	9.37283
12.9859	9.69203
13.4322	10.0736
13.3592	9.93357
13.8549	9.74982
13.5673	9.68943
13.3762	10.032
13.5041	10.1265
13.4707	9.95586
13.2024	9.65303
12.8082	9.7431
12.8726	9.57286
13.0054	9.08908
12.62	8.59916
13.0396	8.68601
12.9458	9.09468
12.6918	8.7102
12.9164	8.46295
12.8718	8.77687
12.7257	8.80233
12.6414	8.51691
12.8828	8.67173
12.6895	8.68742
12.8369	9.01041
12.5433	9.08082
12.8677	8.73595
12.7497	8.5289
12.9775	8.78808
12.7895	9.01162
12.7713	8.74496
12.7175	8.52852
13.0001	8.83082
12.5769	8.43158
12.7636	8.70059
12.8753	8.88738
12.8233	8.50966
12.7445	8.92781
12.9563	9.0054
12.6898	8.6417
12.6779	8.97421
12.9081	8.87378
13.0824	8.85268
12.7176	8.43079
12.7453	8.63234
12.9608	8.84226
12.5539	8.86332
12.6616	8.56133
12.8344	8.8284
12.6973	8.75464
12.7936	8.82926
12.8736	8.67988
12.8739	8.66964
12.587	8.7256
12.8647	9.09613
12.9968	8.74225
12.7212	8.5502
12.898	8.69237
12.6007	8.70185
12.8076	8.70965
12.6584	8.75759
12.5485	8.6335
12.804	8.93973
12.7541	8.81939
13.0393	8.75843
12.8695	8.72584
12.739	8.78083
13.0733	8.87083
12.7793	8.60742
12.5866	8.62039
12.9402	8.73238
12.7897	8.57038
12.6923	8.6901
12.7329	8.87597
12.5297	8.77665
12.7062	8.81908
12.9432	8.82924
12.8789	8.6174
12.8565	8.74926
12.9284	8.84995
13.0008	8.82236
12.567	8.68858
12.6769	8.54355
12.9631	8.91344
12.7293	8.75406
12.7616	8.72529
12.6676	8.70912
12.6344	8.71421
12.7776	8.82333
12.8963	9.14491
12.7534	8.7477
12.8246	8.77085
13.03	8.79372
12.9267	8.56045
12.7176	8.69618
12.6814	8.75798
12.9014	8.54229
13.0411	8.73364
12.4983	8.79454
12.7235	8.79291
12.9587	8.80148
12.7789	8.95696
12.5903	8.89524
12.767	8.87116
12.816	8.48882
13.0691	8.66917
12.7309	8.7232
12.6839	8.60158
13.0219	8.65739
12.7611	8.49019
12.4937	8.81666
12.6733	9.12213
13.2563	8.77048
13.2329	8.60623
12.7494	8.97667
12.5407	8.67347
12.6596	8.87749
12.9097	8.59211
13.081	8.7605
12.9476	8.64256
12.6855	8.38666
12.9431	8.71742
12.8774	8.51198
12.5771	8.59889
12.6376	9.01146
12.7118	9.05665
12.6632	8.87123
12.8308	8.6771
12.7179	8.84607
12.7746	8.63112
12.7731	8.80762
12.7826	8.35048
12.8928	8.36299
12.6841	8.78749
12.8925	8.83393
12.9293	8.54604
12.6376	8.77651
12.5764	8.7284
13.0308	9.01219
12.8402	8.89787
12.6827	8.98602
12.707	8.6922
12.709	8.71333
12.9484	8.81322
12.6631	8.5467
12.9603	8.41852
13.1637	8.62163
12.681	8.77134
12.66	8.67979
12.7429	8.76528
12.909	8.68422
12.7952	8.96859
12.7284	8.96568
12.6024	8.87835
12.8424	8.80601
12.8731	8.68151
12.877	8.69856
12.7148	8.33927
12.7774	8.53262
12.6518	8.72895
12.8986	8.63956
12.7489	8.61724
12.7464	8.79526
13.0023	8.88793
12.7715	8.8501
12.6986	8.82809
12.5961	9.03806
12.8484	8.75353
13.0135	8.6001
12.8457	8.53722
12.5778	8.65736
12.7995	8.68587
13.0035	8.81866
12.6276	8.76779
12.6089	8.72586
12.9184	9.05363
13.061	8.98022
12.6884	8.92441
12.5883	8.79824
12.9614	8.61189
12.9921	8.86294
12.6734	8.79271
12.6902	8.6582
12.8247	8.33909
12.7634	8.60449
13.0255	8.65272
12.639	8.77017
12.4898	8.74036
12.9744	8.95995
12.7947	8.80478
12.5942	8.51656
12.9998	8.78953
12.8611	8.79669
12.7482	8.69295
12.6261	8.87923
12.5013	8.68933
12.6856	8.66157
13.1065	8.61861
13.101	8.57829
12.4343	8.7265
12.6635	8.98762
13.13	8.98778
12.8278	8.88513
12.6046	8.68495
12.8676	8.62727
13.296	8.74384
13.292	8.47882
12.9549	8.46419
12.5713	8.90945
12.6571	8.86698
13.095	8.7558
12.6494	8.85911
12.7003	8.53147
12.9812	8.96863
13.2639	8.93922
12.8283	8.7211
12.2308	8.7365
12.537	9.05108
13.3128	8.88705
13.3593	8.38668
12.7886	8.22569
12.8155	8.93534
12.7608	9.18719
12.6756	8.91327
13.0419	8.46758
12.7508	8.77931
12.8367	8.87235
13.167	8.77041
12.6699	8.70883
12.427	8.74785
12.8466	8.99666
13.0715	8.50915
12.8068	8.4938
12.762	8.70581
12.6876	8.72888
12.8418	8.75263
13.0215	8.67157
12.9415	8.86944
12.6106	8.74836
12.5458	8.84014
12.9068	8.8481
12.8899	8.52817
12.9327	8.59299
12.8717	8.69993
12.6725	8.99487
12.5836	8.49587
12.6796	8.67486
12.8206	8.64225
13.1824	8.94607
13.0735	8.59411
12.6143	8.73335
12.7059	8.95872
12.7107	8.87376
12.8867	8.66446
12.8574	8.81324
12.8394	8.78524
12.5828	8.65419
12.7833	8.60394
12.7522	8.87138
12.8398	8.70628
13.0773	8.29022
12.9808	8.90038
12.578	8.93096
12.7894	8.58437
12.9783	8.81932
12.9334	8.9201
12.8911	8.67457
12.4165	8.68601
12.626	8.75651
12.8427	8.71749
12.7287	8.56113
13.0209	8.63925
12.7445	8.89013
12.6297	9.08512
12.6666	8.76556
12.9658	8.54742
12.9266	8.87136
12.8801	8.91717
12.9549	8.4756
12.4955	8.62357
12.4952	8.90503
12.6147	8.93105
12.835	8.38489
12.9203	8.51621
12.8559	8.72386
12.3998	8.87326
12.5964	9.04982
12.8079	8.58735
13.0336	8.78751
12.8343	8.87616
12.8524	8.72101
12.5783	8.71705
12.792	8.55522
12.8714	8.79927
12.8619	8.8282
12.8345	8.70515
12.598	8.53185
12.503	8.88064
12.9208	9.01078
13.0437	8.64174
12.7537	8.57377
12.8234	8.84909
12.9006	8.94944
12.3657	8.66999
12.6722	8.69209
13.0794	8.72654
13.0132	8.72487
12.6236	8.71674
12.5442	8.61275
12.4947	8.9648
12.7814	8.62925
12.9106	8.52235
12.9987	8.70925
12.8962	8.80143
12.5456	8.82661
12.7082	8.86671
12.9228	8.75457
13.0366	8.53824
12.6999	8.75144
12.7845	8.74886
12.5863	8.78815
12.6963	8.86715
12.7703	8.70229
12.9764	8.65131
12.8095	8.65137
12.6119	8.80253
12.6133	9.00673
13.03	8.75891
13.0093	8.71247
12.6955	8.62231
12.8592	8.68336
12.81	8.75212
12.4905	8.69046
12.8304	8.78233
13.0316	8.6291
12.8898	8.72179
12.7956	8.8943
12.3919	8.88207
12.5179	8.60704
13.161	8.73871
12.9989	8.6738
12.8802	8.54921
12.7703	8.94997
12.7013	8.88958
12.5761	8.81897
12.7822	8.34808
13.031	8.75763
12.9673	8.87138
12.4578	8.89366
12.8214	8.74593
12.6628	8.69797
12.8633	8.72868
12.8067	8.75536
13.0056	8.67422
12.6838	8.6749
12.7082	8.92192
12.9358	8.83034
12.7883	8.51786
12.879	8.77268
12.6864	8.8484
12.6478	8.81306
12.916	8.95837
12.6333	8.78486
12.9542	8.59382
13.121	8.98624
12.711	8.76796
12.449	8.74977
12.9126	8.60482
12.9896	8.64758
12.954	8.80447
12.7417	8.47699
12.6681	8.89945
12.7097	8.84644
12.6054	8.89994
12.7238	8.39197
12.988	8.66029
13.2552	9.26029
12.7839	9.58114
12.6621	9.48577
12.9876	9.1634
13.2872	9.3588
13.6717	10.1824
13.6704	10.1752
13.3555	9.76139
13.2808	9.94657
13.5556	10.1969
13.5695	9.89845
13.6296	9.86168
13.3854	10.1608
13.6779	9.94053
13.3411	10.0174
13.3394	9.78018
13.6863	9.87961
13.6035	9.82477
13.2895	10.1035
13.4297	9.72226
13.5023	9.54144
13.4069	10.2932
13.6515	10.0875
13.5845	10.0712
13.7142	10.0171
13.4123	9.86236
13.1166	9.86232
13.3065	9.93839
14.0092	9.88816
13.5743	9.75652
13.1238	10.025
13.2668	10.0137
13.7055	9.68441
13.4929	9.79505
13.3621	10.2819
13.5821	10.0543
13.5876	10.0783
13.51	9.77009
13.5192	9.95531
13.4313	10.1161
13.6228	9.94795
13.5272	9.96983
13.3681	9.87919
13.309	9.95007
13.4237	9.87408
13.5203	9.98907
13.4267	9.91951
13.8563	9.88347
13.5416	9.87728
13.5062	10.0646
13.645	9.9046
13.6635	10.0341
13.2578	10.1238
13.5655	9.61642
13.4823	9.68855
13.2917	9.98823
13.3514	10.056
13.6718	9.96952
13.4838	9.91387
13.2975	10.0634
13.2551	9.86192
13.6185	10.1018
13.807	9.98243
13.5454	10.3198
13.3828	9.84949
13.5249	9.57612
13.3367	9.84535
13.2515	9.8882
13.3286	9.83733
13.6763	9.99649
13.5693	9.96399
13.1806	9.87023
13.4105	9.96615
13.5185	10.0616
13.4838	9.98545
13.9007	9.71651
13.978	9.8825
13.4282	9.7969
13.1314	9.82319
13.6597	9.97298
13.6765	9.90275
13.671	9.64563
13.2439	9.90393
13.3595	10.0882
13.6105	9.94253
13.8247	10.1323
13.4413	9.94478
13.3592	9.87413
13.5816	9.7813
13.3464	9.80821
13.4714	9.94875
13.6699	10.1824
13.5518	10.1049
13.1434	9.72715
13.3675	9.76718
13.3717	10.035
13.4246	9.98362
13.3701	10.1435
13.735	9.8372
13.5194	9.85967
13.3	9.9721
13.3431	9.92608
13.4964	9.9788
13.9048	9.67123
13.6869	10.0733
13.2874	10.2368
13.3155	9.75405
13.5816	9.91275
13.2603	10.0436
13.6268	10.0952
13.7879	9.97807
13.7373	9.65206
13.2603	10.1889
13.4508	10.2817
13.621	9.97305
13.516	9.74956
13.6103	9.85703
13.4622	9.9445
13.5325	9.97521
13.2774	9.86337
13.5883	10.0012
13.2258	10.0237
13.2245	9.54155
12.9382	9.86218
13.3298	10.3748
13.8345	9.77584
13.8972	9.94042
13.5876	10.0939
13.3532	9.73136
13.5386	9.62922
13.2618	10.2881
13.331	9.98662
13.6215	9.80303
13.6662	9.97464
13.2366	10.0062
13.5193	10.0629
13.5994	9.8721
13.2406	9.87955
13.4664	9.99001
13.7847	9.85496
13.7053	9.99332
13.3538	9.94516
13.0025	10.0455
13.3656	9.83544
13.6879	9.86395
13.4132	10.0384
13.3525	10.152
13.228	10.1402
13.7115	10.0137
13.4396	9.91696
13.5957	9.94914
13.5743	9.89459
13.5516	10.014
13.3532	10.1003
13.5915	9.91566
13.7553	9.88126
13.3558	10.0701
13.5019	9.74508
13.286	9.88869
13.3056	10.2094
13.4391	10.2205
13.6968	9.74969
13.4778	9.75264
13.4287	10.0386
13.3259	9.94998
13.4011	9.84418
13.7173	10.0987
13.6052	9.84634
13.5613	10.0912
13.5177	10.1642
13.1891	9.76941
13.1668	9.76302
13.3344	10.0639
13.8329	9.79505
13.7119	9.83716
13.4206	10.0392
13.4859	10.0357
13.7586	9.90867
13.3739	9.92008
13.6414	9.82905
13.6757	10.0939
13.198	10.3255
13.3653	9.95474
13.5914	9.8157
13.5854	9.84993
13.5849	10.1652
13.1484	9.99471
13.3581	9.70915
13.7	10.082
13.5534	9.9309
13.365	9.80902
13.7934	10.1297
13.8368	10.1574
13.4462	9.95241
13.1792	9.9231
13.3932	9.78979
13.6116	9.99717
13.4825	10.2302
13.3613	9.83345
13.4942	9.84654
13.0878	9.91881
13.716	9.94987
13.8345	9.78679
13.2896	10.0698
13.1606	9.74987
13.6217	9.89792
13.3902	10.1312
13.7259	9.51302
13.2017	9.66187
13.2804	10.1835
13.5265	10.0913
13.4527	9.54695
13.4721	9.63726
13.5961	10.1288
13.6208	10.1484
13.3368	9.89446
13.4912	10.0485
13.7282	9.89025
13.691	9.93192
13.326	10.0363
13.4616	9.83531
13.6008	10.0946
13.3749	9.81096
13.3893	9.88604
13.6282	9.76923
13.542	10.1044
13.5369	10.0257
13.2541	9.75736
13.3378	10.0478
13.6324	9.99438
13.7601	9.9051
13.4876	10.1858
13.6609	10.0189
13.2012	9.83672
13.1756	9.82519
13.6884	9.93826
13.4959	10.0266
13.2573	9.88411
13.532	10.128
13.3843	9.85227
13.3495	9.86824
13.6282	10.0399
13.8235	9.95454
13.7584	10.1434
13.4599	9.86196
13.078	9.57055
13.1244	9.60487
13.4014	9.95862
13.8541	10.0407
13.3839	9.89849
13.1568	9.81217
13.4923	9.98774
13.4118	9.7307
13.5395	10.16
13.6481	10.1017
13.4212	9.7854
13.3184	9.96336
13.867	9.89909
13.3603	9.90574
13.4285	10.0766
13.4758	10.0892
13.5008	9.87069
13.3191	9.76663
13.1323	9.96725
13.4565	9.83077
13.5948	9.93106
13.7281	10.254
13.3179	10.07
13.2164	9.44895
13.0527	9.25055
12.8574	9.09714
13.0076	9.00642
12.9364	8.60184
12.8016	8.56542
12.5946	8.54846
12.61	8.95903
12.6475	8.97648
12.9755	8.75217
12.9132	8.89494
12.7602	8.87971
12.6974	8.47849
12.7252	8.46423
12.7164	8.99531
12.9961	8.76937
12.7624	8.76299
12.5173	8.65285
12.7593	8.81881
12.9147	8.75627
12.5905	8.69367
12.9693	8.81837
13.1941	8.56494
12.7303	8.80229
12.638	8.8646
13.0804	8.49279
12.9882	8.65485
12.6262	8.96522
12.719	8.53656
12.848	8.73661
12.6559	8.66715
12.6769	8.95101
12.9546	9.07229
12.9074	8.65957
12.7014	8.37754
12.6973	8.80639
12.8332	8.9162
12.8852	8.7753
12.7966	8.68438
12.8986	8.94746
12.7542	8.6185
12.5882	8.31997
12.7533	8.65291
12.677	9.08404
13.0661	9.28074
13.199	9.22114
12.5109	8.64884
12.4004	8.45152
12.9136	8.63837
12.6762	8.85911
12.7316	8.63513
12.853	8.60647
12.8257	8.54912
12.6848	8.91148
12.8697	8.81346
12.9474	8.53965
13.0412	8.59263
12.8643	9.05617
12.7711	9.0166
12.6951	8.65701
12.8868	8.59697
13.0064	8.89163
12.7067	8.7091
12.7896	8.35824
12.8786	8.46714
12.7499	8.73915
12.9771	8.99135
13.0104	8.77453
12.6092	8.54271
12.7967	8.76224
13.1268	8.80687
12.573	8.93195
12.6679	8.74501
13.0113	8.59173
12.9703	8.90474
12.6854	8.59041
12.6293	8.50409
12.8615	8.60449
12.8595	8.76658
12.7946	8.85548
12.6321	8.78112
13.0962	8.49737
13.2459	8.9195
12.8174	8.8891
12.6958	8.71209
12.8843	8.59402
12.8161	8.6929
12.6862	8.91338
12.8043	8.72355
12.7181	8.57001
12.9624	8.72864
12.8101	8.57818
12.8342	8.68863
12.6365	8.7044
12.7769	8.92131
12.975	9.11686
12.9469	8.64203
12.6354	8.54985
12.7714	8.61352
12.8479	8.84587
12.7027	8.74042
12.7812	8.97908
12.852	8.84587
12.9962	8.52497
12.6788	8.85103
12.5151	8.80617
12.6488	8.68517
12.8747	8.72461
13.1302	8.82067
12.7304	8.97892
12.4873	8.62782
12.7467	8.5799
13.2467	8.68167
12.7012	8.73443
12.7188	8.73432
12.9656	8.72383
12.8216	8.8386
12.6366	8.82807
12.8405	8.638
12.7523	8.64692
12.8876	8.87998
12.8448	8.77726
12.3665	8.90505
12.8306	8.5931
13.5311	8.59484
14.1941	8.388
14.5202	8.6614
13.9146	8.9468
13.8797	8.56086
14.2034	8.76052
14.2389	9.0858
14.129	8.81313
14.0904	8.61936
14.1331	8.9648
14.3415	8.8161
14.0414	8.65728
13.7629	8.62903
13.7944	8.68204
14.5798	8.8421
14.2726	8.51808
13.9009	8.65686
13.8833	8.52471
14.4471	8.86753
14.1229	8.8332
14.0542	9.00071
14.1141	8.92666
14.2781	8.55668
14.0498	8.48543
14.259	8.75706
14.2073	9.03634
14.0872	8.62048
14.3408	8.64503
14.3293	8.76891
14.2121	8.5476
13.9508	8.69114
14.1858	8.68627
14.1045	8.84765
14.0285	9.18518
14.2335	8.83563
14.2502	8.65871
13.6784	8.79764
13.8859	8.74664
14.4242	8.59543
14.2831	8.85067
14.2133	8.83983
14.4981	8.74904
14.006	8.67296
13.8071	8.91701
14.3355	8.60473
14.2595	8.50385
13.5675	9.09946
14.053	9.29272
14.3222	9.56429
13.8921	9.61792
13.9789	9.7351
13.5232	10.0658
13.3574	9.82889
13.496	9.84352
13.5194	9.94791
13.6129	9.99557
13.5488	9.90636
13.6105	9.96031
13.3119	9.65026
13.1331	10.0572
13.2472	10.1675
13.493	9.81744
13.7285	10.1731
13.7756	10.1956
13.5378	9.9025
13.2681	9.73477
13.4859	9.93288
13.5312	10.0442
13.6992	9.83938
13.3295	9.99863
13.3972	10.2469
13.4795	9.96005
13.4879	9.75982
13.3407	10.1623
13.6752	9.87388
13.6727	9.93945
13.5514	10.1445
13.4479	9.88338
[truncated: 12,190 more rows]

## Sheet: Fig 4.o & Fig S13.j
x	y
11.8585	10.3219
11.6494	10.3459
11.8006	10.3153
11.4123	10.3781
11.0653	10.3091
11.5629	10.0916
12.2793	9.64059
12.1104	10.0401
12.017	10.1935
12.1691	10.0963
11.8081	10.2496
11.928	10.1856
11.8476	10.0168
11.9474	9.79153
12.0193	9.90462
12.0576	9.92636
12.0618	10.266
11.7479	10.233
11.5857	10.2734
11.7295	10.0145
11.9083	10.171
11.6909	9.74643
12.1699	9.82766
12.3641	9.99341
11.9228	9.97697
11.8737	9.78465
11.7751	10.3228
11.56	10.2864
11.92	9.94511
11.7219	10.3328
11.6553	10.1806
12.0703	9.56215
12.0735	9.60415
12.024	10.1512
11.6709	10.2851
11.7694	10.0621
11.7676	10.0458
11.8866	10.261
12.0335	9.97931
12.2241	10.0415
12.06	9.9461
12.0186	9.78613
11.5555	10.2077
11.5195	10.2168
11.9818	10.3763
12.1741	10.1409
11.6509	9.93524
12.2404	9.76192
12.2383	9.94701
11.8197	9.83398
11.9028	10.2405
11.9476	10.2655
11.7988	10.1564
11.8701	10.136
11.8089	10.3582
11.9239	10.0244
12.0976	9.84447
11.8801	9.92147
11.8324	10.0857
11.7319	9.97959
11.6762	10.0251
11.8848	10.2997
11.959	10.063
11.9451	9.92608
12.0204	10.1367
11.8299	10.0117
11.8453	10.4172
11.838	10.2473
11.5609	10.1397
11.8798	10.0648
11.9954	9.93872
11.8657	9.84423
11.9812	10.1094
12.1608	9.97129
11.7907	10.0694
11.789	9.96104
11.6594	10.0627
11.8173	10.2976
12.1253	10.1178
11.83	10.0499
12.1014	10.0294
12.0019	10.1112
11.9386	10.0047
11.8908	10.0818
11.5831	10.2158
11.6976	9.99235
12.1217	10.0221
11.8168	10.042
12.0898	10.0244
12.1748	10.1319
11.9095	10.0572
11.6436	10.1452
11.7651	10.1523
11.5776	10.0965
11.9656	10.2966
12.1468	9.96955
11.9331	9.95518
12.0234	9.97514
11.9421	9.92561
11.7712	10.3125
11.7674	9.92802
11.7698	10.2065
12.1234	10.0845
12.0122	9.99671
11.8759	10.0414
12.0626	10.2633
11.9874	9.96869
11.8717	9.79598
11.7517	9.97992
11.8662	9.99191
11.671	9.97616
12.038	10.2121
12.0276	9.98603
12.088	10.0512
12.0683	10.1774
11.9966	9.94782
11.8969	10.2481
11.7808	9.9738
11.6861	9.99286
12.0653	10.0362
11.9008	9.94886
11.755	10.2021
11.9188	10.0302
11.991	10.2292
11.8196	10.0911
11.6685	9.8506
11.8522	10.185
12.1146	10.1839
12.0119	9.87545
11.771	10.2357
12.0289	10.2556
12.0476	9.98565
11.7686	10.0885
11.7377	10.1428
11.8772	10.0566
11.7836	10.0688
12.0256	9.9677
12.078	9.96175
12.1263	10.0742
11.9172	9.97972
11.7415	10.0972
11.9061	10.1219
11.8088	9.91341
11.6582	10.0739
11.9871	10.1483
11.9505	10.04
11.9097	9.91841
11.9428	10.033
11.8757	10.0943
11.8292	9.84106
11.7989	9.78763
11.7028	10.4825
11.9519	9.90279
12.0939	10.0377
12.0959	10.0412
11.9706	9.98404
12.0208	10.2003
11.758	10.1412
11.7942	9.96988
11.7459	10.2073
11.7789	10.1111
12.0414	9.96732
12.048	10.0843
11.8581	9.91779
12.0823	10.0423
11.8581	9.95871
11.7608	10.1513
11.9797	10.1907
11.7225	10.1275
11.8682	10.0486
12.0834	9.88181
12.0132	9.99164
11.7659	10.1442
11.8487	10.1297
11.8041	9.97052
11.7644	10.3315
11.9918	10.2127
11.8947	9.74704
11.9488	9.99728
12.3601	10.0273
11.8598	9.9326
11.8166	10.1532
11.8802	10.0371
11.5725	10.2031
11.4835	10.2916
12.0867	9.99019
12.0324	9.9122
11.972	9.94646
12.1153	10.022
12.0296	10.1104
11.5783	10.1554
11.7456	10.2632
12.0016	9.9808
12.0438	10.2205
11.7937	9.94818
12.137	9.97719
12.1342	10.0255
11.8109	10.1177
11.6352	9.94956
11.8421	10.1675
12.0158	10.2815
11.5346	10.1944
11.7063	10.1442
12.1987	9.92381
12.0502	9.80644
11.8234	10.2921
11.8668	9.98722
11.8784	9.8999
11.8154	10.2793
11.7528	10.0387
12.0708	9.93925
12.2663	10.1268
12.0563	9.80955
11.598	9.96701
12.0202	10.2648
11.8417	10.2639
11.7972	10.0154
11.9364	10.0756
12.1097	10.0796
11.7993	9.73308
12.0701	9.93661
11.9272	10.2923
11.7879	10.0509
11.7397	10.1876
11.6807	10.4429
11.7994	9.86194
11.8693	9.92544
12.0009	9.77223
12.2003	9.69767
11.9956	10.352
11.7059	10.2256
11.823	9.98638
12.068	10.2556
12.0709	10.3378
11.9632	9.91585
12.0142	9.80228
12.0428	10.0626
11.8856	10.0949
11.6399	10.2231
11.8866	10.2458
11.98	10.1971
12.1438	9.92524
11.8713	10.1967
12.1231	9.80019
12.1	9.52648
11.9173	10.1654
11.5603	10.3413
11.848	9.59732
11.8003	9.72629
12.0156	10.2069
12.1587	9.89913
11.8508	9.49537
11.9927	9.91502
11.7787	10.287
11.6506	10.2908
11.8618	10.0217
12.152	10.1665
11.9407	9.91839
11.976	9.66742
11.7999	9.67537
11.6496	9.89332
11.9501	10.1943
11.8032	10.4374
11.6685	10.1551
12.1506	10.041
12.0732	9.92791
11.9544	9.57154
12.1008	9.91984
12.05	9.92515
11.9067	9.89422
11.8316	10.2856
11.5765	10.1377
11.9836	9.65063
11.9091	9.66143
11.9364	10.1435
11.7748	9.84601
11.828	9.86959
11.5809	10.2961
11.8599	10.5183
11.9303	10.1788
12.319	10.3498
12.1975	9.98671
12.1865	9.77884
11.9218	9.79485
11.7929	9.96637
11.6868	10.0524
11.7395	10.5387
11.7782	10.4591
11.9115	10.0064
12.1992	10.0163
12.0697	9.75777
11.9481	9.84341
11.8494	10.239
11.7173	10.1193
12.0265	10.277
12.0785	10.4024
12.2043	9.89733
12.0555	9.41553
11.776	9.58672
11.7759	10.1088
11.6505	9.97624
11.563	10.1904
11.9833	10.7334
12.0892	10.2595
11.8288	9.93319
12.0869	9.7578
12.2508	9.65691
11.9044	9.65581
11.8628	10.1679
11.9071	10.085
11.7072	10.4108
11.849	10.149
11.7948	10.1531
11.7322	10.0076
11.9506	9.80424
11.832	9.80347
11.7037	10.0652
11.9174	10.2557
12.0122	10.3238
12.2271	10.1319
11.9269	10.0772
11.9128	9.90041
12.0514	9.4952
11.7221	9.43783
11.7923	9.98801
11.9025	10.2137
11.8395	10.2383
11.5707	10.2678
11.9343	10.0576
12.0998	10.0419
12.1401	9.92879
11.9776	9.93429
11.8852	9.87677
12.0717	9.9795
11.9186	10.1206
11.8619	10.2963
12.0432	10.0843
12.1504	10.0541
11.5209	9.98299
11.6654	10.0116
11.8516	10.0555
11.7111	10.0101
12.0442	10.5059
12.1297	10.2779
12.1146	9.92764
12.1416	9.85573
12.2188	9.73334
12.0457	9.58026
11.7484	9.85194
11.4703	10.1443
11.687	10.4456
11.8267	10.2917
11.7581	10.3008
11.8685	9.91812
12.0522	9.57037
11.8735	9.67815
11.8126	10.055
11.9234	9.87406
12.0594	10.1625
12.2387	10.4227
12.1077	10.0046
11.8639	9.78395
12.0123	9.55523
11.5654	9.72715
11.3904	10.094
11.7376	10.2692
12.0413	10.5066
12.074	10.6977
12.0056	9.8977
12.1333	9.70078
11.9626	9.92418
11.873	9.8934
11.7188	9.69097
12.1588	9.81997
12.0677	10.3119
12.0905	10.4169
12.2042	9.86201
11.8516	10.0469
11.3898	10.1428
11.6289	9.45331
11.7019	9.50917
12.1016	10.2543
12.1613	10.3859
12.141	10.1914
12.124	9.96776
11.9319	9.64653
11.8823	9.30956
11.8914	9.42582
11.683	10.1029
11.8402	10.0759
11.896	10.2123
11.5876	10.7
11.5266	10.2238
11.6871	9.58374
12.0088	9.91433
12.0723	10.1284
11.988	9.97622
12.0082	9.9489
11.8429	10.1484
12.0253	10.1643
11.7088	10.1518
11.8941	9.69785
12.0129	9.68842
11.8476	10.1683
11.6764	10.1815
11.7085	9.88558
12.1931	10.2059
11.9491	10.4883
11.6645	10.0654
11.8997	9.84092
12.0079	9.94725
11.901	9.58991
12.1452	9.66068
12.0432	10.229
11.7493	10.3691
11.7305	10.1347
11.7328	10.3102
11.8375	9.97393
11.5714	9.89208
12.1305	9.96428
11.9584	9.99629
11.9343	10.2035
11.9603	10.2196
12.1274	10.1079
11.8231	9.93463
11.3504	10.1543
11.473	10.0914
12.2664	9.86672
12.256	10.065
11.7365	10.2621
11.684	10.0826
11.9424	10.3731
11.7625	10.1486
11.5505	9.86033
12.1182	9.87349
12.3907	10.0063
12.2436	10.1257
11.9125	10.0849
11.9172	10.2765
11.8461	10.0737
11.6092	9.81695
12.0151	10.1191
11.6733	10.098
11.7671	10.2106
12.1999	10.4708
12.2737	10.0508
11.8036	10.079
11.8228	10.0026
12.0111	9.96252
11.8073	9.96234
11.965	9.82819
12.1989	10.0835
12.0922	10.0572
12.1075	10.3989
11.8943	10.1631
11.5227	9.92403
11.6064	10.2615
12.0081	9.89603
11.9727	9.28523
11.9826	9.19162
12.422	9.54195
12.2467	10.2017
11.6645	9.78578
11.6168	9.88878
11.8258	10.2171
12.0341	10.225
11.5435	10.4306
11.9135	10.2528
12.2084	9.99327
11.9608	10.0705
11.5136	10.2412
11.8233	10.1507
11.9636	9.69783
11.983	9.97126
12.0502	10.2635
12.0179	9.84802
12.0782	9.9406
12.1016	10.2001
12.0738	10.0645
11.8026	10.0284
11.7013	10.2329
11.6751	10.2233
11.7932	10.0702
11.8453	10.5727
12.0072	9.98713
12.2113	9.77386
12.5592	10.0163
11.8199	9.94291
11.6193	10.1099
12.0883	9.70941
11.885	10.0401
11.369	10.3761
11.5916	10.3232
12.1148	10.1462
11.8541	10.0042
11.7931	10.0932
11.9578	10.0897
11.9629	9.43609
11.8528	9.6082
11.7156	10.347
12.0015	9.95298
12.3305	10.0658
12.156	9.88007
11.9556	9.89221
11.7605	10.1093
11.5778	10.3893
11.8135	10.1534
11.8229	10.093
11.8023	10.0866
11.6207	10.3325
12.1247	9.92934
11.8348	9.83334
11.9847	9.9621
12.0136	9.95406
12.0796	9.88422
11.9561	10.0939
11.8314	10.1116
11.8824	10.3452
12.099	10.244
12.0263	9.95185
11.616	10.0763
11.8313	10.195
11.8716	9.78051
11.893	10.0303
11.8955	9.95036
12.1356	10.0301
11.9992	10.1831
12.0095	9.98792
12.0628	9.97195
11.9526	10.2681
11.904	10.0033
11.9245	10.1153
11.5556	10.1376
11.5604	10.1972
12.1207	10.2083
11.9668	9.82909
12.0383	9.81054
12.0435	9.9909
12.1307	9.78353
11.8438	10.1313
11.7492	10.1596
11.9913	10.1709
11.9177	10.369
11.9827	10.0119
11.7509	10.0937
11.9726	10.276
11.914	9.77807
11.7984	9.90942
11.8132	10.0904
11.7466	9.97803
11.8213	10.2472
12.311	9.966
12.107	9.93663
12.1638	9.84901
12.0578	9.91526
11.9396	10.247
11.8359	10.2589
11.4749	10.2254
11.7843	10.234
11.8143	9.89746
11.8291	9.97512
11.8892	10.094
11.9837	9.76527
12.0785	10.0036
12.0203	10.177
11.6252	9.78721
11.7081	10.3421
11.846	10.2422
12.12	10.1132
11.8271	10.2267
11.888	9.85386
12.0032	10.1239
11.7907	10.281
11.7594	9.91189
11.7064	9.99817
11.9642	10.2259
12.1961	9.77765
11.9125	9.76652
12.2123	10.0211
12.0119	10.3305
12.0007	10.0133
11.8423	10.0077
11.7175	10.435
11.717	10.1561
11.8152	10.1572
11.6556	10.0823
11.877	9.54387
12.1307	9.58084
11.9611	10.1615
11.8315	9.95388
12.0011	10.0769
11.966	10.3702
11.7436	10.0867
12.2186	10.1553
11.9389	10.2207
11.6828	9.88223
11.9074	10.2531
12.0057	10.2394
11.6969	10.0694
11.8584	9.93233
12.095	10.0272
11.8174	10.0038
11.8899	9.68679
12.3583	9.96382
12.124	10.04
11.9179	10.0519
11.8892	10.3922
11.8205	10.3539
11.7714	10.2099
11.6817	10.1826
11.6498	9.95494
11.9268	9.48603
12.0324	9.6466
12.1234	9.83275
11.9694	9.98453
12.2947	10.2968
11.9217	10.2049
11.6924	10.1031
11.852	10.2899
11.9402	10.2739
11.8532	9.8782
11.8439	10.0593
11.9787	10.1736
11.7192	10.1397
11.4361	9.97148
11.9496	10.1933
12.0994	10.0475
11.9091	9.6197
12.3153	9.88278
12.2764	10.1121
11.8191	10.1953
11.5703	10.5169
11.6379	10.346
11.6115	10.2351
11.7519	10.0617
12.0742	10.1032
12.072	9.91121
12.173	9.68507
11.8537	9.86298
11.5874	10.0617
11.8848	10.0076
12.0299	10.0279
11.9299	10.064
12.1126	10.2148
12.1189	9.9667
11.8887	10.1278
11.3808	10.3356
11.7094	10.7095
11.8536	10.1966
11.6516	9.9179
12.0496	9.62642
12.3218	9.61516
12.1344	9.55526
11.8866	9.91709
11.9072	9.96272
11.9987	10.2311
11.7256	10.5155
11.763	10.2395
12.0304	10.0895
11.7783	10.0174
11.9644	9.99508
11.9115	9.94097
11.7559	9.93002
11.7793	10.0061
11.8705	10.1721
12.114	9.93108
11.8725	9.92103
12.3414	9.95183
12.1949	10.1912
11.7257	10.0193
11.8715	10.2209
11.753	10.5167
11.6292	10.2364
12.0559	10.0781
11.7763	10.0764
11.7809	10.0835
12.0649	9.58392
11.971	9.56581
11.9269	10.1193
11.5686	10.2608
11.8892	10.1164
11.8905	10.2685
11.6976	10.0712
11.6799	10.2884
12.1273	9.85498
12.1728	9.99226
11.6745	10.0731
11.5844	9.87056
11.8619	9.97386
11.8122	10.1014
11.8912	9.91975
11.7647	10.0395
11.9955	10.2574
12.0858	9.97624
11.8728	9.95893
12.1539	10.187
11.8084	10.3838
11.8265	10.1717
11.4799	9.98942
11.7021	9.97547
11.8168	10.0446
11.9666	9.94784
12.1063	9.88259
12.016	10.0704
11.7899	10.1503
12.0101	10.2408
12.005	10.0633
11.6544	10.2367
12.0687	10.0671
11.7998	9.93121
11.6577	10.1048
11.8934	10.1358
11.8961	9.90885
11.7295	10.4095
11.7073	10.1516
12.0231	9.82702
11.7317	9.95445
12.0843	10.0129
12.2292	9.85174
12.0839	10.1169
11.7805	10.392
11.677	10.2053
11.8746	10.0819
11.9257	10.0474
11.6713	10.0656
12.2326	9.97419
11.9004	9.95062
11.7778	9.79591
12.139	10.0462
11.8201	10.2607
12.0642	9.98246
11.8459	10.0318
11.6507	10.236
11.9069	9.94143
12.1274	9.67123
12.1234	10.1187
11.9108	10.3885
11.6235	10.0561
11.7464	9.99191
11.7968	9.88285
11.8348	9.80168
11.826	10.0267
11.8887	10.137
12.1524	10.025
12.0709	10.0562
12.0346	10.265
11.8562	10.1624
12.269	9.91596
11.7916	10.1711
11.3531	10.0694
11.766	9.81977
12.1063	9.85427
11.7365	10.2353
11.8843	10.4041
11.9744	9.98563
12.0101	10.0635
11.6792	10.0658
12.1549	10.2185
12.3258	10.1008
12.0059	10.0234
11.8767	10.166
12.0005	10.3012
11.7652	10.0306
11.8086	10.0542
11.7308	9.74641
11.9065	10.0039
11.7394	10.1965
11.724	9.82643
12.0001	10.0555
12.0511	10.2573
12.1417	10.3053
11.7171	10.0289
11.8701	9.84447
12.0124	10.0138
11.7948	10.0869
11.8118	9.72971
12.0567	9.52635
11.9485	10.2619
11.6361	10.1999
11.8513	10.0123
12.0569	10.123
11.9021	10.1427
11.7847	10.0823
11.8784	10.0655
12.0458	9.71036
11.9741	9.96891
11.9844	10.2189
12.034	10.2656
11.8758	9.80748
11.7222	9.74337
12.0699	10.3823
11.8959	10.0317
11.9976	9.82944
12.2152	10.2599
11.6183	10.1738
11.869	10.2091
12.0349	10.0939
11.8096	9.82931
12.2427	10.1946
12.0259	10.1287
11.7167	9.76798
11.9257	9.82001
12.0822	10.1444
11.7721	10.2894
11.9086	9.87869
11.8627	10.1577
11.5338	10.1547
11.8635	10.0984
12.0732	10.0811
12.2476	9.80012
12.1234	9.97607
11.6912	10.1836
11.9355	10.118
12.1702	9.94441
11.722	10.0516
12.0252	10.2144
11.902	10.0259
11.7725	9.8565
11.9205	10.1354
11.8161	10.1432
12.143	10.1588
12.063	10.0668
11.9017	9.99345
11.6619	10.1814
11.9493	10.1196
12.1671	9.79946
12.1124	9.80305
12.0351	10.0781
11.938	10.0211
11.7878	10.0453
11.8635	10.2849
11.8711	10.2177
11.8124	10.0439
11.7389	10.1549
12.0133	9.82645
12.0053	9.89517
11.6958	10.1774
12.0341	10.0645
12.0535	10.0287
11.7409	9.94672
11.375	10.5422
11.5658	10.0317
12.2601	10.1028
12.2491	10.0232
11.9371	10.058
11.8525	10.1624
11.7441	10.1884
11.8382	9.89193
11.8959	10.1841
11.8105	10.0362
12.1359	9.91856
12.136	9.97276
11.9495	10.0255
12.0075	10.0835
11.7712	10.1654
12.1315	10.3061
11.9491	10.4192
11.5081	10.2548
11.5996	10.1565
12.2137	9.71384
12.2243	9.74339
11.8738	10.0829
11.9155	10.104
11.7346	9.93429
11.4596	9.9309
11.8899	10.1845
11.7594	9.99689
12.1247	10.0504
12.5047	10.0894
12.0832	10.2859
11.7831	10.3641
11.6782	10.2795
11.954	9.94181
11.5862	9.91993
11.7718	9.76806
12.3848	10.0771
12.3183	9.90321
12.0739	10.1955
11.6899	10.1877
11.8058	9.96618
11.5995	9.99488
11.6931	10.1294
12.1125	10.1286
12.16	10.1916
12.1697	10.0268
11.9992	10.2252
11.6693	10.0132
11.7718	9.74951
11.8301	9.92799
11.8778	10.0261
12.0663	10.0404
12.1436	10.1375
12.0649	10.1681
12.1117	10.4193
12.3565	10.3759
11.5562	10.1355
11.5474	10.1741
11.8942	10.045
11.8067	9.73195
11.9205	10.0818
12.6267	10.0284
12.2924	9.90164
11.3682	10.2148
11.4531	10.1865
11.6375	9.99026
11.6771	10.1484
12.0707	10.1377
12.3979	10.6112
12.4132	10.2147
12.0042	10.2007
11.94	10.1798
11.5129	10.1109
11.7067	9.9157
11.9746	9.70618
11.7428	9.57244
12.1531	10.1777
12.3112	10.0296
12.0823	10.1881
11.5945	10.4951
11.6882	10.0624
11.8561	9.85551
11.4727	10.3015
11.7265	10.1271
12.2872	10.0537
12.3108	10.3961
11.8704	9.84868
11.9536	9.77763
12.2958	10.1633
11.7602	10.1045
11.7267	9.88508
11.9858	10.0879
11.7226	10.5114
12.0201	10.3326
11.9815	9.9975
11.9188	10.2266
11.8236	10.2093
11.8372	9.82134
11.8284	9.67645
12.0226	9.66572
11.9308	10.2576
11.8282	10.2049
12.2748	9.94251
11.9353	10.4126
11.6211	10.1718
11.8952	9.79373
12.1251	10.1712
11.6802	10.2863
11.8599	9.95536
12.2349	10.092
12.0937	10.0307
11.7784	9.8702
11.9449	9.60102
11.9007	9.86439
11.9469	9.75806
11.7964	10.156
11.9521	10.2297
12.0117	10.6246
11.7845	10.2776
11.7807	10.2594
11.8249	9.71032
12.0119	9.68163
11.8825	9.78884
12.1173	10.0946
12.1509	10.031
11.8958	10.2691
11.8822	9.8556
11.7128	9.90814
11.8555	10.0666
11.8485	9.86853
12.0165	10.3007
11.9871	10.1772
12.0361	10.2756
11.9257	10.4669
11.7213	10.2422
12.0342	9.72503
11.7675	9.38383
11.9236	9.85703
12.2657	9.75923
11.9482	9.92846
11.8465	10.4183
12.4185	10.7397
12.5247	10.6323
12.1604	10.3685
11.7224	9.77716
12.1803	10.0723
12.0702	10.4146
12.0802	10.0872
11.7078	9.89276
11.8987	10.0114
12.3191	9.9606
11.8352	9.87197
11.7106	9.93608
12.1197	9.71217
12.0127	9.96536
11.6947	10.1438
11.7993	10.5066
11.8005	10.7276
11.6956	10.2989
11.9657	9.99231
11.9806	9.54596
12.0524	9.59873
12.0434	10.0655
11.9533	9.91048
11.9203	10.1249
11.533	10.1913
11.8157	10.1447
11.9809	10.3182
11.8973	9.83414
11.83	10.0687
11.9411	10.4637
12.203	9.98171
11.5942	9.9933
11.9203	10.0607
11.7814	10.0528
11.897	10.014
12.2909	9.65638
11.7337	9.99391
11.9385	10.2433
12.0232	10.3985
11.8853	10.3076
11.4704	10.2274
11.7744	10.1765
12.0847	10.0036
11.9236	9.89292
11.921	9.84264
12.042	9.92037
12.248	10.0059
11.8781	10.1242
11.7146	9.91427
11.9251	10.0848
11.4554	10.1716
11.7767	10.244
12.1658	9.8843
12	10.1408
12.0824	10.4247
11.8736	10.1954
11.8886	10.032
11.8307	9.73709
11.6993	9.78186
12.1275	9.82154
12.1727	9.77875
11.9885	9.89166
11.7632	10.3824
11.7586	10.5732
11.515	10.4226
11.6588	9.96465
11.6521	10.051
12.0019	10.1722
12.4278	10.0254
12.2922	9.91096
12.0216	10.0309
11.9877	10.259
11.6476	10.0409
11.8356	9.84537
12.0504	9.96291
12.036	10.3121
12.0494	10.1417
12.1124	10.3198
11.7541	10.257
11.7642	10.2235
11.7476	9.88853
11.7153	9.87871
12.1811	9.93689
11.9887	9.72955
11.9957	9.84348
12.1834	10.1748
12.0356	9.97679
11.8393	10.2388
11.6311	10.3834
11.7745	10.016
11.9301	10.092
11.9735	10.1494
12.2917	10.0048
12.0689	10.1177
12.1139	10.2629
11.8846	10.2347
11.6693	9.86685
11.6412	9.58643
11.837	9.60994
11.9093	9.94146
12.1282	10.2405
12.0798	10.2332
11.644	10.3613
11.6467	10.6084
11.8116	10.0943
11.8685	9.54063
11.9977	9.91751
12.2223	10.1288
11.9916	9.81766
11.7948	10.0873
11.7035	10.2633
11.7811	9.69382
11.7759	9.77126
11.9625	9.97768
11.9643	10.1541
12.1399	10.1841
11.8622	10.583
11.8155	10.3146
11.7592	10.0498
11.9699	10.064
11.8011	9.87298
12.0534	9.52142
11.9524	9.92262
11.8471	9.92211
11.8317	10.0302
11.7929	10.2642
11.8554	10.0466
11.9091	10.1157
11.5235	10.4375
11.8556	9.9476
12.0084	9.99735
11.787	10.3529
12.0289	10.4476
12.1099	9.85379
11.8864	9.91969
11.9981	10.117
11.8162	9.72675
11.8132	9.9233
11.9911	10.2798
11.8804	10.1058
12.0032	10.1557
12.0559	10.2572
12.019	10.0026
11.8612	10.0237
12.0682	10.2557
11.8094	9.89316
11.9679	9.97259
12.079	9.91533
11.9134	9.92293
11.9128	10.1193
11.7995	10.0359
11.9793	9.73138
11.7642	9.87009
11.6771	10.4753
11.6886	10.3119
12.1251	9.90942
11.9006	10.2601
12.1596	10.0791
11.9188	9.47971
12.203	9.79305
11.9504	10.2202
11.7293	9.81067
11.7415	9.8749
11.9489	10.2408
11.9247	10.319
11.9973	10.1365
12.0333	10.0882
11.8079	10.2673
12.2055	10.0061
11.6266	10.0256
11.7263	10.3549
12.1388	10.0655
11.998	10.0697
11.8647	10.0765
12.1736	9.72371
11.8222	10.0083
11.6408	10.0278
11.8186	10.1765
11.5866	10.3445
11.8423	10.375
12.1332	10.0235
11.9715	10.3157
12.1361	9.99149
12.0258	9.78384
11.7467	9.90832
11.8414	10.1522
11.7364	9.7002
11.8953	9.99905
12.0643	10.1594
11.9904	10.0384
12.0375	9.76394
11.8359	10.1622
11.9164	10.2698
11.7876	10.4191
11.8595	10.4258
11.8846	10.2338
12.0502	9.81495
12.0787	9.80292
12.0339	9.65612
11.8679	9.7934
11.9534	10.0545
11.6699	10.0414
11.4631	10.1974
11.6794	10.6065
12.1629	10.0573
12.0211	9.90993
12.0406	10.2193
12.0038	9.90032
11.6766	9.82759
11.6339	10.3836
11.6693	10.3134
11.7286	10.0793
12.1868	9.97272
11.9743	9.65872
11.8134	9.49092
12.0597	10.0504
11.7691	10.3941
11.5373	10.293
11.9925	10.5908
12.4123	10.2491
11.964	9.84553
12.1012	9.83762
11.961	9.88787
11.9743	9.8645
11.5388	10.1746
11.559	10.3754
11.9584	9.82572
12.0994	9.97186
11.8668	10.2242
11.9876	9.64953
11.7918	9.64856
11.8005	10.2029
12.1138	10.1979
11.9347	10.2112
11.8253	10.2252
12.0539	10.0737
11.9316	9.90537
11.8827	9.80539
11.9566	9.6208
11.8922	9.77738
11.6057	10.3248
11.5096	10.3073
11.9658	10.4318
11.8137	10.3878
11.9677	9.96102
12.0711	9.91788
11.8416	9.93819
11.7804	9.91722
11.8912	9.88944
11.9214	10.1686
11.8912	10.1282
12.0859	9.89514
12.0263	10.0521
11.743	9.89909
11.7021	10.1406
11.8653	10.2562
11.8344	10.1473
12.0797	10.3329
12.1856	10.3535
12.1984	9.8261
11.818	9.76104
11.6646	9.80479
11.7699	9.94364
11.7381	10.0727
12.1762	10.2552
12.0349	10.1421
11.9785	10.1255
12.3446	10.2397
11.915	10.1993
11.4476	10.1217
11.7165	10.2526
12.1686	10.2782
11.8061	10.0714
11.9767	9.84535
11.9391	9.8088
11.9236	9.96573
11.7886	9.79549
11.9209	9.85218
11.6138	9.95102
11.6788	10.3898
12.0967	10.2152
12.1361	10.4135
11.8697	10.5058
12.0747	9.86516
12.1626	9.73649
11.627	10.0839
11.5233	9.86782
11.8619	9.91515
12.1051	9.91125
11.7577	10.1302
12.0112	10.134
12.0563	9.9946
11.788	10.2839
11.8279	10.1097
12.1266	10.3429
11.8992	10.5177
11.7633	10.1547
12.1446	9.94663
11.9183	10.0586
11.9461	9.70792
11.9785	9.7028
11.7646	9.84513
11.6559	9.8715
11.7892	10.2197
12.1029	10.5572
12.1384	10.0934
12.1135	10.0479
12.0509	10.3272
12.0224	10.046
11.7346	9.69972
11.7083	10.1175
11.9116	9.94234
12.1418	9.77115
11.8013	10.0999
11.9845	10.3693
11.9299	9.80369
12.0916	9.96329
11.6989	10.3212
11.7206	9.96446
12.0724	9.95569
11.9716	10.2007
11.9565	9.91766
12.0772	10.2611
12.0743	10.0593
11.8056	9.68386
11.6521	10.0041
11.7964	10.0385
11.9233	9.67414
11.886	9.91574
12.0759	10.3112
12.078	10.2352
11.9351	10.1574
11.8173	10.2501
11.902	9.88964
11.7795	9.63464
11.8492	10.2568
11.9995	9.94143
12.0615	9.53186
11.9159	10.0222
11.6792	10.3923
12.0384	9.96144
11.8159	10.2082
11.83	10.1582
11.6839	10.0281
12.0618	9.97294
12.3498	10.1278
12.015	9.90222
11.7029	10.2469
11.8329	10.115
12.1095	10.0235
11.3983	10.0111
11.0618	10.2416
11.1107	10.6163
10.5032	10.9123
10.3899	11.4085
10.0237	11.5286
9.83928	11.4235
10.3881	11.2697
10.4117	10.8862
10.761	10.5626
11.2048	10.2307
12.111	9.70719
12.0308	9.85119
11.9878	10.2843
12.3917	10.3111
12.1399	10.0295
11.7223	9.84299
11.7795	10.0946
11.8569	10.2024
11.7254	10.151
12.0597	10.005
12.262	10.3026
12.1591	10.2618
12.0803	10.0348
11.892	9.68699
11.7944	10.1336
11.6647	9.96873
11.6854	10.1745
12.0438	10.3177
11.9229	10.0679
12.0487	10.0425
12.3415	10.453
11.8076	10.105
11.636	9.84315
11.8999	10.0093
11.84	10.0446
11.8084	10.0221
12.1414	10.0365
12.1437	10.3525
11.8984	10.1538
11.9761	10.0376
11.4707	9.84943
11.6025	10.1248
11.6982	10.2529
12.0611	10.0123
11.9312	9.90048
12.3634	10.1191
12.3511	10.2742
12.1893	9.9903
11.8546	10.0818
11.7383	10.0633
11.889	9.90327
12.0876	10.0633
12.0439	10.1789
11.9127	10.1523
12.1643	10.3865
12.0482	10.2245
11.8809	9.97375
11.7071	9.97613
11.906	9.96426
11.7478	9.93147
12.0713	9.90338
12.2901	10.0371
12.3007	10.0629
11.9468	10.2056
11.9087	10.2726
11.7129	9.95527
11.5617	10.0603
11.6522	9.96648
12.1267	9.87979
11.9446	9.95481
11.885	10.2709
12.1553	10.2895
12.1408	9.90653
11.654	9.89649
11.8435	9.93311
11.9162	9.76436
12.0734	10.0223
12.0922	10.1846
12.2634	10.4107
11.8177	10.1905
11.813	10.2415
11.6796	9.90349
11.4749	9.79673
12.039	9.61536
12.1804	9.80706
12.0301	10.0707
11.7868	10.3206
12.0237	10.2338
11.8562	10.1323
11.6499	9.67009
11.8502	9.80834
12.1073	9.97657
11.8371	10.2736
11.8367	10.0811
11.8704	10.0756
11.892	10.1358
11.7226	9.84991
11.6906	9.79311
11.8392	9.81173
12.0037	9.84242
11.8857	10.0289
12.2282	10.2554
12.1403	10.4775
11.6218	10.4121
11.8011	10.3413
11.891	9.86542
11.6455	9.76696
12.078	9.97572
12.2326	9.95073
12.0512	10.1196
11.3955	10.4838
11.5389	10.0131
11.9496	10.1483
12.2528	10.0958
11.7574	9.74793
12.1028	10.0935
12.2803	10.4103
11.7784	10.2381
11.565	10.1758
11.8719	10.2658
12.0145	9.99495
11.7816	9.52221
11.9806	9.63479
12.2716	9.92387
11.8632	10.2077
11.7139	10.3643
11.8372	10.3705
11.6903	9.70446
11.754	9.92381
11.7613	10.0692
12.2685	9.86381
12.1058	10.0153
11.9109	10.2655
11.7928	9.8509
11.8297	10.0565
11.8357	9.91061
11.5741	9.75357
12.1015	9.77575
12.0968	9.98343
12.0633	9.91121
11.9607	10.5234
11.9172	10.3574
11.8955	10.1933
11.5187	9.90711
11.7398	9.84674
12.0069	9.81812
12.223	9.9174
11.9082	10.0815
12.1725	10.3523
11.9209	9.84564
11.4784	10.0246
11.4385	10.1215
12.0552	9.82764
11.9477	10.2761
12.0215	9.94729
12.0013	9.98704
11.9774	10.4447
11.8876	9.97078
11.6022	10.0293
11.9514	10.2279
11.8955	9.70155
11.8818	9.89384
12.0723	10.0695
12.2248	10.2044
12.2988	10.2914
11.9361	10.024
11.7807	10.0915
11.5099	9.93198
11.9068	10.0255
11.8508	9.93194
11.9107	10.1686
12.0909	10.0882
11.9834	10.1669
11.7505	10.1365
12.0975	10.133
11.9449	10.0934
11.7182	9.88276
12.0039	9.99977
12.0604	10.0489
11.8134	10.0894
12.0143	10.3771
12.1025	10.3298
11.9749	9.8287
11.7374	9.9775
11.939	9.77251
11.9275	10.0245
12.1032	9.93125
12.0291	9.83537
12.2398	10.1167
12.0124	10.0915
11.7485	10.0422
11.9399	10.1685
12.0835	10.0022
11.784	9.88858
11.882	9.89622
11.8653	9.92669
11.8044	10.2705
12.0945	10.2976
11.625	10.2271
11.9299	10.04
12.0107	9.99929
11.8657	10.0856
11.5763	10.1199
12.2326	9.93392
12.0585	10.1165
11.4831	10.3273
11.6439	10.0832
11.9872	9.94749
11.6993	10.1317
11.8151	9.98576
11.9756	9.81237
11.9047	9.7886
12.1775	10.2842
12.0057	10.3995
11.9669	10.0696
11.983	10.275
12.1877	9.98882
11.8097	9.77833
11.5093	9.96983
11.8605	10.0196
12.2012	10.2429
11.9789	10.107
11.8013	10.122
12.0433	10.2984
12.0539	10.1062
11.8132	9.742
12.0728	9.7502
11.9264	10.1366
11.9346	9.87238
12.2548	10.1479
11.8324	10.5654
11.6611	10.0816
12.1479	9.70798
11.903	10.1751
11.7403	9.88369
11.4725	9.94542
12.0051	10.1151
12.3587	10.3539
12.0359	10.0498
11.8356	9.90175
12.2309	10.3586
12.1966	10.2138
11.6628	9.86304
11.8267	9.9938
11.9483	9.91162
12.0932	10.1106
11.7396	10.0958
11.7858	10.1392
11.8652	10.4465
12.0411	9.62794
11.8707	9.70225
11.6844	10.3836
11.6279	10.2033
12.02	9.99237
12.1894	10.0824
12.0246	10.1502
11.9135	9.76535
12.0658	9.98521
11.9046	10.196
11.5129	10.1247
11.6124	9.9059
12.2866	10.3217
12.3641	10.1632
11.762	9.98631
11.9386	9.89459
11.9864	10.2077
11.6152	9.95503
12.0305	9.89457
11.7295	10.0553
11.7001	10.2268
11.9095	10.1323
12.0965	9.41606
11.7928	9.72858
12.1508	10.2561
11.8886	9.96045
11.7525	10.1704
11.5089	10.4342
11.7937	9.91151
12.3115	9.90698
12.1837	10.1037
11.7362	9.83903
11.9227	9.8485
11.8612	10.1328
11.4732	10.1991
11.8634	10.0879
11.8162	10.2222
12.2561	10.2343
12.1697	10.0246
12.026	9.70543
11.9082	10.0442
11.7692	10.1342
11.8013	10.3271
11.6655	10.2275
11.584	10.0012
12.0634	9.96893
12.4156	9.98902
11.8981	9.79926
11.7492	10.0722
11.7427	10.4394
11.8298	10.1248
11.6316	10.2479
11.7505	10.1372
12.2003	10.0326
12.3108	9.88609
11.7884	9.61873
12.0279	9.94397
11.8533	10.1483
11.444	10.311
11.596	10.3052
11.7915	10.1503
11.7024	9.94046
12.1079	9.97792
12.2359	9.77201
11.9744	10.0783
12.1153	10.2662
11.8436	10.1692
11.824	10.1311
11.8758	9.86357
11.7009	9.92414
12.0025	10.0037
11.868	9.86685
11.7166	10.07
11.958	10.2329
11.8164	10.1215
11.7582	10.1613
12.0063	9.97219
11.9829	9.94315
12.2027	10.0172
12.2975	9.84383
12.1176	9.8931
11.6871	10.3718
11.5259	10.1536
11.6664	10.1569
11.5998	10.1278
11.5825	10.031
11.9188	9.92249
12.2803	9.75658
11.8331	10.3466
11.9301	10.2091
12.1721	9.79543
11.9998	10.2026
11.6885	10.0833
12.044	9.97278
11.9522	10.0025
12.0296	9.98087
11.8739	10.267
11.6849	10.0515
11.6939	10.2179
11.4732	10.3481
11.6858	9.76725
12.0675	9.89948
12.1428	10.1433
12.378	10.018
12.5464	10.1961
11.7457	10.2928
11.8379	10.2255
11.6249	9.80107
11.8644	9.92394
11.7046	10.0079
11.8095	9.83885
11.9763	10.1157
11.9398	10.1956
11.8092	10.3776
11.8378	10.0766
12.0482	10.1547
11.9435	10.0103
12.2876	9.80847
12.2947	9.90935
11.9743	10.062
12.131	10.058
11.8118	10.3001
11.3236	10.0073
11.3989	10.1194
11.5438	9.98085
12.059	9.71532
12.2329	9.77604
12.1049	10.2085
12.0518	10.1748
12.0538	10.1295
11.7863	10.1106
11.9242	9.95734
12.1253	9.77218
12.0052	9.98091
11.8381	10.1031
11.9129	10.0001
11.7078	10.1706
11.6396	10.4246
11.6994	10.0206
11.6457	9.71331
12.1132	10.252
12.1527	9.79377
12.1826	9.9576
12.4158	10.1916
12.2774	10.2821
11.8371	10.1453
11.4494	10.18
11.6192	9.93736
11.9272	9.88668
11.927	10.2448
11.8674	10.1425
12.0271	10.0893
11.9195	10.2986
11.9347	10.3612
11.7532	9.88025
12.0507	10.0021
12.0068	9.69573
12.0754	9.92229
11.9542	10.187
11.9404	10.0439
11.5741	10.0175
11.5645	10.4865
11.4852	10.2397
11.6457	9.86267
11.851	9.89473
12.2623	9.99766
12.1926	10.0469
12.0807	10.1119
11.6225	10.1208
11.8045	10.0256
11.9672	10.223
11.7593	9.96098
11.9455	9.64226
12.0798	10.0815
12.0208	10.3582
11.7113	9.97706
11.832	9.98087
11.59	10.2791
11.6154	10.1214
11.8626	10.0155
11.9905	9.98197
12.3422	10.0035
12.4128	9.85765
11.8878	10.0142
11.6731	10.2511
11.6786	10.1038
11.6902	10.1174
11.9319	10.1168
12.0887	10.1193
11.9236	10.08
12.2296	10.1584
11.6853	10.2243
11.5637	9.88723
11.9092	9.8461
12.1318	10.1459
11.9005	10.3175
12.1368	10.0928
11.9289	9.63898
12.0471	10.159
11.9314	10.2542
11.7683	9.87615
11.3152	10.1069
11.731	10.3477
11.8673	10.0025
11.8124	10.0498
12.102	9.98462
12.2272	10.2513
12.0064	9.95959
11.7498	10.0174
11.8139	10.015
11.9037	9.73145
12.1131	10.184
12.053	10.2982
11.7286	10.1313
11.5847	10.2068
12.0365	10.112
11.8143	9.7505
11.826	9.93542
11.8973	10.0987
12.2091	10.1234
12.082	10.1553
11.9756	9.91325
11.9936	9.92306
12.0048	10.2824
11.8223	10.0119
11.6969	9.55834
11.8997	9.95946
11.9306	10.2585
11.8621	10.1618
11.9017	10.1728
11.6859	10.3711
11.5831	10.0439
12.0076	9.41216
12.0694	9.69241
12.1741	10.1698
11.9098	10.1787
11.9574	10.2785
11.7459	10.0657
11.7833	10.0605
12.0488	10.2028
11.897	9.75855
11.8315	9.86657
11.872	9.90836
12.0587	10.1421
11.7883	10.3217
11.8382	10.2054
11.9803	10.0062
11.9569	9.86562
12.0554	9.61884
12.0114	9.61278
11.8643	9.92568
11.9665	10.2724
11.7582	10.4127
11.5485	10.149
11.5435	10.1742
12.0915	9.97814
12.2854	9.89918
12.0371	9.72841
12.1262	10.203
11.9561	10.2774
12.0722	10.1475
11.4899	10.1246
11.7394	10.1214
11.9035	9.99316
11.9446	9.86611
12.1334	9.73052
11.8912	10.1375
11.8924	10.2549
11.7438	10.4738
11.8682	10.2438
11.6111	9.76663
11.9733	9.66579
12.3673	9.88208
12.0595	10.0407
11.9432	9.93498
11.8962	10.1223
11.3451	10.2661
11.4412	10.4752
11.7529	10.1363
11.6172	10.0901
11.9762	10.1554
12.1535	10.0006
12.0694	9.8925
12.1005	10.1039
12.1181	10.1324
11.7268	10.2561
11.6508	9.9831
11.879	9.89642
12.0587	10.0313
12.0776	10.0178
11.7271	10.1556
11.8546	10.3642
11.6224	10.0734
11.5194	10.1392
11.706	10.1756
11.8882	10.1001
12.1649	10.0236
12.251	9.94216
12.2466	10.1578
11.8857	9.75213
11.7481	9.83694
11.6987	10.4114
11.5924	10.1783
11.7567	9.86293
11.8944	10.2126
12.1142	10.0348
11.986	10.0715
12.0058	10.1493
11.8542	10.2765
11.7457	9.99629
11.9499	9.91383
11.9888	10.0872
12.1017	10.0318
12.0631	10.0052
11.8661	9.97717
11.7229	9.98433
11.7087	9.9879
11.553	10.1973
11.6271	10.1553
11.9822	10.3116
12.1127	10.2291
12.0651	9.93293
12.4637	9.89807
12.1258	10.0398
11.7819	10.0343
11.7142	10.1688
11.5798	10.2527
11.7714	9.98559
11.9392	10.0174
12.0601	10.107
11.8413	9.99427
11.9143	10.0679
12.1138	10.089
11.7923	10.1321
11.8519	10.106
12.1073	10.0769
11.9478	10.2197
11.8414	9.82361
12.091	9.7312
11.8858	9.81957
11.6193	10.044
11.6366	10.311
11.8034	10.1965
11.9185	10.248
11.9156	10.1713
12.1142	9.81336
12.2981	9.90731
11.8506	10.0866
11.8748	10.1397
11.9173	9.97265
11.9023	10.0477
11.6049	10.0303
12.1589	10.2645
12.0888	10.0943
11.652	9.77509
12.0404	9.8929
12.0047	10.1682
11.7642	10.2534
11.9983	10.3148
12.0274	10.3087
11.9968	10.1432
12.0161	9.85778
11.8789	9.85791
11.7653	9.98904
11.8918	9.78344
11.5724	9.90858
11.6023	10.1257
12.0619	9.89347
11.804	10.1631
11.9509	10.258
12.1487	10.1859
12.0371	9.99819
12.1997	9.96155
11.8861	10.1445
12.1568	10.2227
11.7256	10.2176
11.8055	10.0946
12.0485	9.80572
11.8229	9.88468
11.76	10.0562
11.9546	10.0022
11.7447	9.9569
11.7311	10.2642
11.978	10.1942
12.273	10.2095
12.1209	10.1904
11.8581	10.3353
11.9827	10.1497
11.8789	9.85912
11.8274	9.61895
11.7461	10.0848
11.5807	10.1496
11.7276	10.0013
12.0055	10.0298
12.1115	10.068
12.0012	10.0497
12.1468	9.94575
11.9851	10.0257
11.4565	10.3498
11.4109	10.4063
12.1176	10.1633
12.3356	10.1482
11.777	9.94919
11.7574	10.2488
11.8206	9.89865
11.7661	9.76222
11.7085	10.078
12.2524	10.2449
11.8311	10.21
11.9936	10.3137
12.3395	10.0593
12.107	10.1847
12.0262	9.89252
11.7625	9.93892
11.7886	9.9723
11.596	10.0717
11.7776	10.2733
11.9987	9.85815
11.9961	9.97402
[truncated: 12,201 more rows]

[truncated: 41 more sheets: Fig 5.a, Fig 5.b, Fig S1.a, Fig S1.b, Fig S1.c, Fig S2.b, Fig S3, Fig S6.b, Fig S7.a, Fig S7.b, Fig S7.c, Fig S8.a, Fig S8.b, Fig S9.c, Fig S9.d, Fig S12.a, Fig S12.b, Fig S13.o, Fig S13.t, Fig S14.e …]
